# Supplementary material for: Nitrous oxide respiration in acidophilic methanotrophs
Source: Nat Commun. 2024 May 18;15:4226. doi: 10.1038/s41467-024-48161-z (PMC11102522; doi:10.1038/s41467-024-48161-z)
Supplement: Supplementary file 6 — Source data [file 41467_2024_48161_MOESM6_ESM.xlsx]

## Sheet: Fig. 2
		Fig. 2a	T4											Fig. 2b	T4										Fig. 2c	T4
		Time (d)	OD600			N2O (%,v/v)			O2 (%,v/v)					Time (d)	OD600			N2O (%,v/v)			O2 (%,v/v)				Time (d)	OD600			N2O (%,v/v)			O2 (%,v/v)
		0	0.012	0.012	0.012	0	0	0	5.27	5.32	5.29			0	0.014	0.014	0.014	5.5641	5.6981	5.7503	0.1	0.09	0.12		0	0.011	0.011	0.011	0	0	0	0.05	0.06	0.06
		0.4639	0.019	0.021	0.019	0	0	0	5.37	5.24	5.12			0.9042	0.057	0.055	0.057	5.354	5.5367	5.6497	0	0	0		0.4639	0.019	0.02	0.019	0	0	0	0	0	0
		0.8257	0.043	0.042	0.043	0	0	0	5.04	5.07	4.93			2.5618	0.116	0.091	0.093	4.0574	4.68	4.8798	0	0	0		0.8257	0.02	0.02	0.021	0	0	0	0	0	0
		1.0069	0.068	0.07	0.068	0	0	0	4.66	4.73	4.56			3.5063	0.184	0.139	0.145	2.6002	3.6006	3.8	0	0	0		1.0069	0.019	0.02	0.02	0	0	0	0	0	0
		1.1222	0.099	0.097	0.099	0	0	0	4.29	4.42	4.15			4.3778	0.247	0.22	0.223	1.258	2.1374	2.1349	0	0	0		1.1222	0.021	0.021	0.021	0	0	0	0	0	0
		1.3068	0.165	0.167	0.163	0	0	0	3.61	3.79	3.5			5.2215	0.294	0.299	0.303	0.2282	0.3809	0.3809	0	0	0		1.3068	0.022	0.02	0.021	0	0	0	0	0	0
		1.5888	0.262	0.266	0.245	0	0	0	2.98	2.6	2.94			5.9965	0.288	0.289	0.301	0	0	0	0	0	0		1.5888	0.022	0.019	0.022	0	0	0	0	0	0
		1.695	0.314	0.33	0.304	0	0	0	2.32	2.43	2.2			9.9674	0.274	0.28	0.298	0	0	0	0	0	0		1.695	0.021	0.02	0.021	0	0	0	0	0	0
		2.027	0.47	0.466	0.461	0	0	0	0	0	0														2.027	0.02	0.02	0.02	0	0	0	0	0	0
		2.3089	0.475	0.46	0.459	0	0	0	0	0	0														2.3089	0.021	0.021	0.021	0	0	0	0	0	0
																									5	0.02	0.019	0.02	0	0	0	0	0	0
																									7	0.021	0.02	0.019	0	0	0	0	0	0
																									10	0.019	0.018	0.019	0	0	0	0	0	0
		Fig. 2d	BL2											Fig. 2e	BL2										Fig. 2f	BL2
		Time (d)	OD600			N2O (%,v/v)			O2 (%,v/v)					Time (d)	OD600			N2O (%,v/v)			O2 (%,v/v)				Time (d)	OD600			N2O (%,v/v)			O2 (%,v/v)
		0	0.01	0.01	0.01	0	0	0	5.3	5.68	5.6			0	0.01	0.01	0.01	4.8927	4.747	4.7915	0.008	0.11	0.09		0	0.01	0.01	0.01	0	0	0	0.03	0.11	0.03
		0.4868	0.028	0.023	0.026	0	0	0	5.3	5.51	5.42			0.4868	0.015	0.018	0.014	4.9681	4.8381	4.6974	0	0	0.02		0.4868	0.01	0.027	0.011	0	0	0	0.01	0.01	0.01
		0.7521	0.041	0.043	0.04	0	0	0	5.1	5.37	5.14			2.4625	0.026	0.018	0.017	5.0642	4.882	4.8816	0	0.01	0		2.4625	0.013	0.022	0.014	0	0	0	0	0	0
		0.9785	0.054	0.059	0.054	0	0	0	4.86	5.08	4.9			8.4833	0.018	0.021	0.015	5.0435	4.8405	4.7777	0	0	0		8.4833	0.015	0.019	0.013	0	0	0	0	0	0
		1.409	0.13	0.119	0.118	0	0	0	4.21	4.32	4.16
		1.6007	0.164	0.177	0.172	0	0	0	3.62	3.81	3.6
		1.7312	0.191	0.203	0.2	0	0	0	3	3.28	3.04
		1.8618	0.245	0.268	0.258	0	0	0	2.6	2.63	2.42
		1.9875	0.297	0.316	0.304	0	0	0	1.9	1.96	1.75
		2.1604	0.383	0.416	0.402	0	0	0	1.04	0.73	0.72
		2.2173	0.421	0.451	0.443	0	0	0	0.75	0.44	0.33
		2.2715	0.454	0.469	0.445	0	0	0	0.08	0.07	0
		2.3375	0.465	0.465	0.436	0	0	0	0.04	0.04	0
		2.4125	0.464	0.449	0.416	0	0	0	0	0	0
		Fig. 2g	IT6											Fig. 2h	IT6										Fig. 2i	IT6
		Time (d)	OD600			N2O (%,v/v)			O2 (%,v/v)					Time (d)	OD600			N2O (%,v/v)			O2 (%,v/v)				Time (d)	OD600			N2O (%,v/v)			O2 (%,v/v)
		0	0.03	0.03	0.03	0	0	0	5.3	5.35	5.26			0	0.044	0.044	0.044	4.0548	3.9529	4.1547	0.12	0.09	0.11		0	0.044	0.044	0.044	0	0	0	0.07	0.08	0.1
		0.4813	0.032	0.033	0.035	0	0	0	5.27	5.34	5.26			0.932	0.067	0.058	0.06	3.9787	4.0448	4.2136	0	0	0		0.932	0.052	0.056	0.059	0	0	0	0	0	0
		1.1833	0.05	0.052	0.05	0	0	0	4.99	5.1	4.99			1.9049	0.065	0.057	0.06	3.6141	3.9736	3.6168	0	0	0		1.9049	0.055	0.057	0.057	0	0	0	0	0	0
		1.5555	0.066	0.068	0.065	0	0	0	4.69	4.88	4.68			3.3618	0.081	0.07	0.075	2.4548	2.9467	2.8601	0	0	0		3.3618	0.047	0.052	0.055	0	0	0	0	0	0
		2.0326	0.116	0.119	0.118	0	0	0	3.28	3.33	3.29			4.2215	0.095	0.082	0.088	2.203	2.5699	2.4667	0	0	0		4.2215	0.047	0.052	0.053	0	0	0	0	0	0
		2.1889	0.136	0.14	0.138	0	0	0						6.5389	0.136	0.125	0.134	1.38	1.5386	1.4826	0	0	0		6.5389	0.046	0.05	0.051	0	0	0	0	0	0
		2.2722	0.155	0.16	0.157	0	0	0						7.4403	0.15	0.143	0.149	0.9476	1.2292	0.9021	0	0	0		7.4403	0.043	0.05	0.05	0	0	0	0	0	0
		2.3604	0.178	0.185	0.179	0	0	0						8.2424	0.161	0.158	0.16	0.4995	0.9887	0.6922	0	0	0		8.2424	0.044	0.051	0.05	0	0	0	0	0	0
		2.641	0.261	0.297	0.263	0	0	0	1.89	1.7	1.91			9.7278	0.172	0.162	0.173	0	0	0	0	0	0		9.7278	0.044	0.05	0.051	0	0	0	0	0	0
		2.9271	0.332	0.35	0.34	0	0	0	0.91	0.8	1			11	0.169	0.16	0.17	0	0	0	0	0	0		11	0.044	0.05	0.048	0	0	0	0	0	0
		3.218	0.389	0.41	0.398	0	0	0	0	0	0
		4.0292	0.302	0.308	0.31	0	0	0	0	0	0
		Fig. 2j	IT5											Fig. 2k	IT5										Fig. 2l	IT5
		Time (d)	OD600			N2O (%,v/v)			O2 (%,v/v)					Time (d)	OD600			N2O (%,v/v)			O2 (%,v/v)				Time (d)	OD600			N2O (%,v/v)			O2 (%,v/v)
		0	0.025	0.025	0.025	0	0	0	5.27	5.27	5.16			0	0.048	0.048	0.048	4.2677	4.4335	4.4436	0.12	0.09	0.1		0	0.048	0.048	0.048	0	0	0	0.1	0.11	0.08
		0.4813	0.038	0.047	0.035	0	0	0	5.11	5.05	5.06			0.932	0.064	0.071	0.072	4.3564	4.2584	4.2735	0	0	0		0.932	0.063	0.062	0.062	0	0	0	0	0	0
		1.1833	0.093	0.086	0.089	0	0	0	4.41	4.48	4.57			1.9049	0.062	0.07	0.069	4.2027	4.5339	4.6251	0	0	0		1.9049	0.059	0.058	0.06	0	0	0	0	0	0
		1.5555	0.162	0.15	0.157	0	0	0	3.52	3.68	3.7			3.3618	0.057	0.066	0.062	4.1448	4.293	4.5803	0	0	0		3.3618	0.055	0.057	0.058	0	0	0	0	0	0
		1.6597	0.189	0.175	0.178	0	0	0	3.15	3.38	3.11			4.2215	0.06	0.067	0.062	4.0764	4.2071	4.4379	0	0	0		4.2215	0.056	0.057	0.056	0	0	0	0	0	0
		1.9285	0.244	0.215	0.251	0	0	0	2.4	2.89	2.1			6.5389	0.057	0.066	0.06	4.0466	3.9751	4.34	0	0	0		6.5389	0.052	0.054	0.054	0	0	0	0	0	0
		2.0847	0.324	0.244	0.29	0	0	0	1.45	2.46	1.56			7.4403	0.053	0.062	0.056	4.1367	3.7535	4.2149	0	0	0		7.4403	0.049	0.048	0.051	0	0	0	0	0	0
		2.2563	0.37	0.286	0.327	0	0	0	0.85	1.9	1.17			8.2424	0.054	0.061	0.057	4.0446	4.2345	4.4323	0	0	0		8.2424	0.049	0.049	0.05	0	0	0	0	0	0
		2.5368	0.434	0.374	0.399	0	0	0	0	1.07	0.07			9.7278	0.044	0.052	0.045	4.0446	4.2345	4.4323	0	0	0		9.7278	0.04	0.045	0.049	0	0	0	0	0	0
		2.8229	0.434	0.431	0.4	0	0	0	0	0	0			11	0.045	0.049	0.046	4.1473	4.0055	4.332	0	0	0		11	0.043	0.044	0.047	0	0	0	0	0	0
		3.1139	0.435	0.405	0.392	0	0	0	0	0	0
		3.925	0.41	0.385	0.383	0	0	0	0	0	0

## Sheet: Fig. 3
		Fig. 3a	T4															Fig. 3b	BL2
		Time (d)	OD600			NO3- (mM)			NO2- (mM)			N2O (mM)						Time (d)	OD600			NO3- (mM)			NO2- (mM)			N2O (mM)
		0	0.005	0.005	0.005	1.6895	1.6895	1.6895	0	0	0	0	0	0				0	0.01	0.01	0.01	3.8668	3.8668	3.8668	0	0	0	0	0	0
		0.4868	0.012	0.011	0.005	1.7254	1.7315	1.6713	-0.00046368	0.00061824	0							0.4868	0.018	0.021	0.012	3.637	3.7236	3.9198	0.1501	0.16	0.1075
		3.675	0.013	0.007	0.012	1.5715	1.6291	1.6261	0.0646	0.0363	0.047							2.4625	0.011	0.026	0.011	3.3708	3.5677	3.4732	0.5348	0.6089	0.428
		5.5847	0.012	0.008	0.011	1.3828	1.4	1.3873	0.2825	0.292	0.2107							8.4833	0.014	0.022	0.022	1.4929	1.54	1.9384	1.7164	1.6739	1.4807
		8.6062	0.009	0.005	0.018	1.012	1.106	1.2164	0.6427	0.473	0.473							13.8722	0.015	0.017	0.015	0.0569	0.046	0.548	2.4334	2.23	2.3471
		12.2771	0.01	0.008	0.017	0.7405	0.815	0.927	1.1712	0.89	0.841							24.6563	0.018	0.021	0.018	0	0	0	0	0	0	1.8304	2.002	2.0306
		14.9715	0.012	0.016	0.013	0.0521	0.405	0.5293	1.9677	1.354	1.4678
		20.9924	0.01	0.004	0.009	0	0.0787	0.0987	1.9844	1.89	1.8092
		26.3813	0.002	0.005	0.004	0	0	0	1.9682	1.9755	1.9755	0	0	0
		Fig. 3c	T4															Fig.3d	BL2
		Time (d)	OD600			NO3- (mM)			NO2- (mM)			N2O (mM)						Time (d)	OD600			NO3- (mM)			NO2- (mM)			N2O (mM)
		0	0.017	0.017	0.017	4.3697	4.3697	4.3697	0	0	0	0	0	0				0	0.023	0.023	0.023	4.433	4.433	4.433	0.0094405	0.0094405	0.0094405	0	0	0
		0.8125	0.03	0.037	0.033	4.3804	4.4036	4.0798	0.0211	0.013	0.0055181							0.8125	0.04	0.05	0.039	4.326	4.2731	4.326	0.272	0.0859	0.2357
		1.6132	0.035	0.051	0.048	4.2287	4.0019	3.8955	0.0913	0.1506	0.1194							1.6132	0.052	0.07	0.054	3.3581	3.4193	3.8427	1.0609	0.8577	0.9613
		3.2139	0.033	0.055	0.05	4.0898	4.0238	3.6397	0.2508	0.6271	0.5526							3.2139	0.083	0.099	0.085	2.0127	1.7069	1.8245	2.3606	2.5633	2.2116
		3.9778	0.036	0.056	0.05	4.0118	3.6704	3.1122	0.3547	0.8771	1.2026							3.9778	0.101	0.121	0.103	0.8962	0.5804	1.0352	3.0025	3.1091	2.8584
		5.6563	0.038	0.05	0.052	3.5606	3.0408	3.0672	0.7395	1.4772	1.3713							5.6563	0.118	0.144	0.12	0	0	0	2.9863	1.7044	3.0941
		14	0.036	0.054	0.053	1.8	1.14	1.1	2.534	3.372	3.36							24.6563	0.124	0.133	0.119	0	0	0	0	0	0	2.2022	2.3166	2.3
		24.6563	0.016	0.057	0.059	0.795	0.551	0.51	3.5955	3.8085	3.87	0	0	0

## Sheet: Fig. 4
	Fig. 4a	Methylacidiphilum caldifontis IT6									Fig. 4b	Methylocella tundrae T4
		N2O				O2						N2O				O2
		Time (s)	N2O (umol/L)	N2O reduction rate (mmol gDW-1 h-1)		Time (s)	O2 (umol/L)					Time (s)	N2O (umol/L)	N2O reduction rate (mmol gDW-1 h-1)		Time (s)	O2 (umol/L)
		1792.34	43.9948	0.0065		1805.08	0					18906.6	76.494	0.1254		18900.4	0
		1793.47	43.9948	0		1806.08	0					18907.6	76.4807	0.137		18901.4	0
		1794.47	44.0165	0.0195		1807.16	0					18908.6	76.4773	0.1727		18902.5	0
		1795.48	44.0082	0.06		1808.16	0					18909.6	76.4677	0.1654		18903.5	0
		1796.47	44.0143	0.0412		1809.19	0					18910.6	76.4741	0.1608		18904.5	0
		1797.48	44.0098	0.0285		1810.21	0					18911.6	76.4741	0.1863		18905.6	0
		1798.52	43.994	0.025		1811.26	0					18912.6	76.433	0.1486		18906.6	0
		1799.59	44.011	0.0767		1812.32	0					18913.6	76.4075	0.1224		18907.6	0
		1800.65	43.9912	0.0403		1813.32	0					18914.7	76.4115	0.1594		18908.6	0
		1801.68	44.0056	0.0597		1814.32	0					18915.8	76.4229	0.159		18909.6	0
		1802.78	44.0056	0.0268		1815.31	0					18916.9	76.423	0.1787		18910.6	0
		1803.99	43.9737	0		1816.35	0					18917.9	76.3825	0.1732		18911.6	0
		1805.08	43.9904	0.0178		1817.43	0					18919	76.3416	0.1711		18912.6	0
		1806.08	43.9932	0.0032252		1818.48	0					18920	76.3864	0.2064		18913.6	0
		1807.16	43.9793	0		1819.52	0					18921	76.3877	0.1947		18914.7	0
		1808.16	43.9666	0		1820.62	0					18922	76.3526	0.1863		18915.8	0
		1809.19	43.9679	0		1821.68	0					18923.1	76.3818	0.2014		18916.9	0
		1810.21	43.9711	0		1822.69	0					18924.1	76.3379	0.1799		18917.9	0
		1811.26	43.9902	0.0225		1823.68	0					18925.2	76.3417	0.1915		18919	0
		1812.32	43.9805	0		1824.69	0					18926.2	76.2998	0.1632		18920	0
		1813.32	43.9805	0		1825.78	0					18927.3	76.3335	0.206		18921	0
		1814.32	43.9914	0.0114		1826.84	0					18928.3	76.3054	0.2012		18922	0
		1815.31	43.9956	0.0036188		1827.87	0					18929.3	76.2563	0.1655		18923.1	0
		1816.35	44.0106	0.0196		1828.86	0					18930.3	76.2563	0.1655		18924.1	0
		1817.43	43.9757	0		1829.95	0					18931.3	76.2684	0.1827		18925.2	0
		1818.48	43.992	0		1831	0					18932.3	76.2358	0.1811		18926.2	0
		1819.52	43.9777	0.00087359		1832.02	0					18933.3	76.243	0.1959		18927.3	0
		1820.62	43.9862	0		1833.06	0					18934.3	76.2511	0.1987		18928.3	0
		1821.69	43.985	0.03		1834.2	0					18935.3	76.2076	0.1694		18929.3	0
		1822.69	43.985	0.062		1835.2	0					18936.3	76.2208	0.1785		18930.3	0
		1823.68	43.9935	0.0768		1836.23	0					18937.4	76.1962	0.1529		18931.3	0
		1824.69	43.9996	0.0872		1837.24	0					18938.4	76.1627	0.1462		18932.3	0
		1825.78	43.986	0.0595		1838.26	0					18939.4	76.125	0.1391		18933.3	0
		1826.84	43.9929	0.098		1839.34	0					18940.4	76.125	0.1608		18934.3	0
		1827.87	43.9772	0.1201		1840.35	0					18941.4	76.1414	0.1509		18935.3	0
		1828.86	44.0104	0.2373		1841.37	0					18942.5	76.1164	0.1508		18936.3	0
		1829.95	43.9682	0.1808		1842.38	0					18943.5	76.1279	0.1739		18937.4	0
		1831	43.9501	0.1447		1843.42	0					18944.5	76.1111	0.1614		18938.4	0
		1832.02	43.9502	0.1895		1844.55	0					18945.5	76.1001	0.1727		18939.4	0
		1833.06	43.9502	0.2152		1845.55	0					18946.5	76.0941	0.1719		18940.4	0
		1834.2	43.9522	0.2082		1846.54	0					18947.6	76.0743	0.1775		18941.4	0
		1835.2	43.9376	0.1809		1847.58	0					18948.6	76.0521	0.1602		18942.5	0
		1836.23	43.9092	0.1155		1848.61	0					18949.7	76.0473	0.1332		18943.5	0
		1837.25	43.8757	0.0844		1849.66	0					18950.7	76.0473	0.1792		18944.5	0
		1838.26	43.8665	0.1121		1850.66	0					18951.7	76.0373	0.2103		18945.5	0
		1839.34	43.8685	0.1158		1851.66	0					18952.8	76.0063	0.1823		18946.5	0
		1840.35	43.8435	0.1262		1852.65	0					18953.8	75.9941	0.1632		18947.6	0
		1841.37	43.8294	0.1169		1853.75	0					18954.8	75.9983	0.1469		18948.6	0
		1842.38	43.837	0.16		1854.77	0					18955.9	75.9921	0.1622		18949.7	0
		1843.42	43.837	0.2086		1855.82	0					18956.9	75.9934	0.1807		18950.7	0
		1844.57	43.8441	0.21		1856.81	0					18957.9	76.0015	0.1871		18951.7	0
		1845.57	43.8282	0.2312		1857.9	0					18959	75.9764	0.1814		18952.8	0
		1846.63	43.803	0.2202		1858.97	0					18960	75.9479	0.1585		18953.8	0
		1847.62	43.8036	0.231		1859.98	0					18961	75.9202	0.138		18954.8	0
		1848.65	43.7726	0.2196		1860.98	0					18962	75.9491	0.1576		18955.9	0
		1849.66	43.7638	0.2179		1862.06	0					18963	75.9246	0.1619		18956.9	0
		1850.66	43.7474	0.2286		1863.27	0					18964	75.9067	0.1468		18957.9	0
		1851.66	43.7208	0.2876		1864.29	0					18965	75.906	0.2027		18959	0
		1852.65	43.7293	0.3933		1865.35	0					18966.1	75.8798	0.1566		18960	0
		1853.75	43.7004	0.3524		1866.43	0					18967.2	75.8745	0.1727		18961	0
		1854.79	43.6815	0.3128		1867.43	0					18968.2	75.8473	0.1447		18962	0
		1855.82	43.6755	0.3502		1868.5	0					18969.2	75.8473	0.144		18963	0
		1856.81	43.6514	0.3255		1869.5	0					18970.3	75.8775	0.1681		18964	0
		1857.9	43.6424	0.3577		1870.58	0					18971.3	75.8183	0.1603		18965	0
		1858.97	43.6188	0.3731		1871.58	0					18972.3	75.7693	0.1165		18966.1	0
		1859.98	43.5589	0.2632		1872.67	0					18973.3	75.7743	0.121		18967.2	0
		1860.98	43.5078	0.2295		1873.74	0					18974.4	75.7864	0.1542		18968.2	0
		1862.06	43.5022	0.2096		1874.74	0					18975.4	75.8112	0.1405		18969.2	0
		1863.27	43.5022	0.273		1875.73	0					18976.4	75.7857	0.159		18970.3	0
		1864.29	43.4751	0.2152		1876.83	0					18977.4	75.7637	0.1363		18971.3	0
		1865.35	43.4637	0.2514		1877.9	0					18978.4	75.7639	0.1456		18972.3	0
		1866.44	43.4358	0.2331		1879.01	0					18979.5	75.7463	0.1241		18973.3	0
		1867.44	43.4053	0.1882		1880.07	0					18980.5	75.7463	0.1345		18974.4	0
		1868.5	43.4073	0.2422		1881.12	0					18981.5	75.7445	0.1557		18975.4	0
		1869.5	43.3756	0.2288		1882.15	0					18982.5	75.7485	0.1754		18976.4	0
		1870.58	43.3814	0.3022		1883.17	0					18983.6	75.718	0.1522		18977.4	0
		1871.58	43.3487	0.2493		1884.26	0					18984.6	75.7198	0.1804		18978.4	0
		1872.67	43.353	0.2667		1885.36	0					18985.6	75.6476	0.1303		18979.5	0
		1873.75	43.3208	0.2105		1886.47	0					18986.6	75.6813	0.181		18980.5	0
		1874.8	43.3042	0.2329		1887.55	0					18987.6	75.6554	0.1585		18981.5	0
		1875.8	43.2989	0.2717		1888.63	0					18988.6	75.6645	0.1652		18982.5	0
		1876.83	43.2709	0.251		1889.64	0					18989.7	75.6645	0.1829		18983.6	0
		1877.9	43.2456	0.2112		1890.72	0					18990.8	75.6635	0.1963		18984.6	0
		1879.01	43.2091	0.196		1891.76	0					18991.8	75.6147	0.1743		18985.6	0
		1880.07	43.2057	0.2177		1892.74	0					18992.8	75.6212	0.1735		18986.6	0
		1881.12	43.2007	0.2687		1893.75	0					18993.8	75.6204	0.1526		18987.6	0
		1882.19	43.2007	0.2861		1894.75	0					18994.9	75.5907	0.2054		18988.6	0
		1883.2	43.1718	0.2778		1895.75	0					18995.9	75.6333	0.2272		18989.7	0
		1884.26	43.1433	0.2548		1896.76	0					18996.9	75.5838	0.1969		18990.8	0
		1885.36	43.1261	0.274		1897.75	0					18998	75.5902	0.1914		18991.8	0
		1886.48	43.123	0.2929		1898.81	0					18999.1	75.5778	0.1819		18992.8	0
		1887.55	43.096	0.3219		1899.85	0					19000.1	75.5876	0.2011		18993.8	0
		1888.64	43.0794	0.3125		1900.85	0					19001.1	75.5746	0.1951		18994.9	0
		1889.71	43.0445	0.2887		1901.88	0					19002.2	75.5455	0.1963		18995.9	0
		1890.72	43.0356	0.3292		1903.02	0					19003.2	75.5244	0.1852		18996.9	0
		1891.76	43.0111	0.3738		1904.02	0					19004.2	75.5235	0.2107		18998	0
		1892.79	42.9963	0.3616		1905.05	0					19005.4	75.4875	0.1793		18999.1	0
		1893.87	42.9683	0.3107		1906.06	0					19006.4	75.4795	0.2055		19000.1	0
		1894.88	42.9568	0.3051		1907.05	0					19007.5	75.4476	0.1824		19001.1	0
		1895.97	42.9127	0.2732		1908.05	0					19008.5	75.4511	0.1843		19002.2	0
		1896.96	42.9036	0.3511		1909.09	0					19009.5	75.4511	0.1919		19003.2	0
		1898.02	42.8822	0.3376		1910.12	0					19010.5	75.4292	0.174		19004.2	0
		1899.03	42.8505	0.2996		1911.36	0					19011.5	75.4118	0.1878		19005.4	0
		1900.09	42.8005	0.2716		1912.46	0					19012.5	75.3914	0.1874		19006.4	0
		1901.1	42.7933	0.2725		1913.47	0					19013.5	75.399	0.2059		19007.5	0
		1902.2	42.7933	0.3227		1914.64	0					19014.5	75.425	0.2284		19008.5	0
		1903.3	42.7831	0.3014		1915.72	0					19015.5	75.3277	0.1544		19009.5	0
		1904.3	42.7588	0.355		1916.75	0					19016.6	75.3422	0.1963		19010.5	0
		1905.32	42.7052	0.3053		1917.75	0					19017.6	75.3323	0.19		19011.5	0
		1906.36	42.6919	0.2964		1918.87	0					19018.6	75.3465	0.2184		19012.5	0
		1907.36	42.6819	0.2975		1919.9	0					19019.6	75.3465	0.2227		19013.5	0
		1908.37	42.6485	0.3386		1920.9	0					19020.6	75.3321	0.2264		19014.5	0
		1909.42	42.6398	0.3542		1921.93	0					19021.7	75.3263	0.2668		19015.5	0
		1910.46	42.613	0.329		1922.93	0					19022.7	75.2957	0.2069		19016.6	0
		1911.64	42.613	0.4209		1924.11	0					19023.7	75.2886	0.219		19017.6	0
		1912.65	42.5583	0.3234		1925.28	0					19024.8	75.2552	0.2143		19018.6	0
		1913.69	42.5324	0.3574		1926.28	0					19025.8	75.2609	0.2752		19019.6	0
		1914.68	42.525	0.3583		1927.31	0					19026.8	75.2197	0.2335		19020.6	0
		1915.72	42.5135	0.3739		1928.31	0					19027.9	75.2172	0.2315		19021.7	0
		1916.75	42.4565	0.301		1929.32	0					19028.9	75.2172	0.2404		19022.7	0
		1917.75	42.4403	0.337		1930.33	0					19029.9	75.2082	0.2388		19023.7	0
		1918.87	42.4258	0.3931		1931.4	0					19031	75.2089	0.2533		19024.8	0
		1919.9	42.3779	0.3586		1932.53	0					19032.1	75.1731	0.2437		19025.8	0
		1920.9	42.3779	0.3928		1933.55	0					19033.1	75.1527	0.2257		19026.8	0
		1921.93	42.3332	0.3374		1934.55	0					19034.1	75.1363	0.2483		19027.9	0
		1922.93	42.3251	0.3216		1935.56	0					19035.1	75.1336	0.2561		19028.9	0
		1924.11	42.3015	0.3152		1936.59	0					19036.2	75.1301	0.2747		19029.9	0
		1925.28	42.2829	0.3482		1937.64	0					19037.2	75.0909	0.2733		19031	0
		1926.34	42.2445	0.3322		1938.65	0					19038.2	75.089	0.272		19032.1	0
		1927.34	42.2008	0.3198		1939.64	0					19039.2	75.0668	0.271		19033.1	0
		1928.34	42.1731	0.2637		1940.66	0					19040.2	75.0621	0.2701		19034.1	0
		1929.34	42.1536	0.2745		1941.68	0					19041.3	75.0421	0.2725		19035.1	0
		1930.36	42.1408	0.2976		1942.7	0					19042.3	74.9855	0.268		19036.2	0
		1931.4	42.1408	0.3615		1943.69	0					19043.4	75.0309	0.3102		19037.2	0
		1932.53	42.1219	0.3661		1944.86	0					19044.4	75.0083	0.3289		19038.2	0
		1933.55	42.0881	0.33		1945.88	0					19045.4	74.9815	0.296		19039.2	0
		1934.55	42.0603	0.2925		1946.88	0					19046.4	74.9094	0.2554		19040.2	0
		1935.56	42.0229	0.2926		1947.91	0					19047.5	74.921	0.2883		19041.3	0
		1936.59	42.026	0.3095		1948.91	0					19048.5	74.921	0.2973		19042.3	0
		1937.71	41.9982	0.2999		1949.98	0					19049.5	74.911	0.3291		19043.4	0
		1938.73	41.9724	0.287		1951.01	0					19050.5	74.9039	0.3035		19044.4	0
		1939.72	41.9376	0.2866		1952.09	0					19051.5	74.886	0.3096		19045.4	0
		1940.73	41.9191	0.3429		1953.15	0					19052.6	74.8629	0.3024		19046.4	0
		1941.78	41.9045	0.383		1954.18	0					19053.7	74.8651	0.3375		19047.5	0
		1942.78	41.8974	0.3692		1955.2	0					19054.7	74.8205	0.3378		19048.5	0
		1943.79	41.8601	0.3164		1956.19	0					19055.8	74.8065	0.3231		19049.5	0
		1944.86	41.8529	0.3632		1957.22	0					19056.8	74.7801	0.3035		19050.5	0
		1945.88	41.8325	0.3647		1958.21	0					19057.8	74.7429	0.2761		19051.5	0
		1946.88	41.8143	0.3917		1959.27	0					19058.8	74.7429	0.3265		19052.6	0
		1947.92	41.7786	0.3898		1960.28	0					19059.8	74.7213	0.3337		19053.7	0
		1948.97	41.7279	0.4029		1961.48	0					19060.8	74.7182	0.3119		19054.7	0
		1949.98	41.6919	0.344		1962.57	0					19061.8	74.6959	0.3397		19055.8	0
		1951.01	41.6919	0.3938		1963.56	0					19062.8	74.6449	0.3365		19056.8	0
		1952.09	41.6826	0.3802		1964.57	0					19063.9	74.636	0.3195		19057.8	0
		1953.15	41.6493	0.3444		1965.57	0					19065	74.5891	0.2973		19058.8	0
		1954.18	41.6279	0.414		1966.56	0					19066	74.6045	0.308		19059.8	0
		1955.2	41.5939	0.4039		1967.56	0					19067	74.5838	0.2975		19060.8	0
		1956.19	41.5606	0.3926		1968.56	0					19069.1	74.5351	0.2933		19062.8	0
		1957.22	41.5032	0.3201		1969.56	0					19070.1	74.5233	0.3034		19063.9	0
		1958.21	41.5004	0.3436		1970.57	0					19071.1	74.4705	0.3198		19065	0
		1959.27	41.472	0.3375		1971.58	0					19072.1	74.4976	0.3304		19066	0
		1960.28	41.472	0.3892		1972.64	0					19073.1	74.4722	0.3372		19067	0
		1961.48	41.4551	0.4456		1973.64	0					19074.2	74.4587	0.3552		19068.1	0
		1962.57	41.3929	0.3943		1974.67	0					19075.2	74.4151	0.3154		19069.1	0
		1963.56	41.3654	0.3437		1975.7	0					19076.3	74.3679	0.3237		19070.1	0
		1964.57	41.3381	0.3947		1976.76	0					19077.4	74.3734	0.3293		19071.1	0
		1965.57	41.3224	0.4247		1977.78	0					19078.4	74.3734	0.3458		19072.1	0
		1966.62	41.305	0.3988		1978.79	0					19079.5	74.3726	0.3919		19073.1	0
		1967.62	41.2813	0.4333		1979.83	0					19080.5	74.3046	0.3377		19074.2	0
		1968.63	41.2523	0.422		1980.84	0					19081.5	74.2726	0.3478		19075.2	0
		1969.63	41.2096	0.4198		1981.92	0					19082.7	74.2963	0.3642		19076.3	0
		1970.64	41.1776	0.3711		1982.92	0					19083.7	74.2353	0.3642		19077.4	0
		1971.64	41.1776	0.4441		1983.95	0					19084.7	74.1886	0.358		19078.4	0
		1972.64	41.1227	0.3444		1984.94	0					19085.7	74.2049	0.382		19079.5	0
		1973.64	41.0906	0.3137		1985.98	0					19086.7	74.1887	0.3676		19080.5	0
		1974.7	41.0873	0.3616		1986.99	0					19087.8	74.1887	0.3682		19081.5	0
		1975.7	41.0445	0.3296		1987.99	0					19088.9	74.1814	0.3919		19082.7	0
		1976.76	41.0203	0.3262		1988.98	0					19089.9	74.1583	0.4113		19083.7	0
		1977.78	40.9782	0.2789		1989.98	0					19090.9	74.1338	0.3844		19084.7	0
		1978.79	40.9732	0.3471		1991.12	0					19091.9	74.0597	0.3698		19085.7	0
		1979.83	40.9318	0.3411		1992.12	0					19092.9	74.0722	0.4071		19086.7	0
		1980.84	40.9318	0.4376		1993.33	0					19093.9	74.0383	0.4366		19087.8	0
		1981.92	40.915	0.411		1994.4	0					19095	74.001	0.3868		19088.9	0
		1982.92	40.8861	0.3868		1995.61	0					19096.1	74.0075	0.4536		19089.9	0
		1983.95	40.8607	0.3837		1996.66	0					19097.1	73.9514	0.4096		19090.9	0
		1984.94	40.8397	0.3916		1997.76	0					19098.1	73.9514	0.3935		19091.9	0
		1985.98	40.8235	0.4533		1998.89	0					19099.2	73.9283	0.4453		19092.9	0
		1986.99	40.7806	0.4236		1999.91	0					19100.3	73.8677	0.4214		19093.9	0
		1987.99	40.7434	0.4068		2000.97	0					19101.3	73.8691	0.4146		19095	0
		1988.98	40.6908	0.3692		2001.98	0					19102.3	73.8245	0.4362		19096.1	0
		1989.98	40.6908	0.4373		2003.05	0					19103.4	73.8291	0.4618		19097.1	0
		1991.12	40.6715	0.4109		2004.14	0					19104.4	73.7692	0.4007		19098.1	0
		1992.12	40.6486	0.3689		2005.18	0					19105.5	73.7279	0.4231		19099.2	0
		1993.36	40.6168	0.3911		2006.29	0					19106.6	73.7124	0.4119		19100.3	0
		1994.4	40.5653	0.3572		2007.3	0					19107.7	73.7124	0.4139		19101.3	0
		1995.61	40.5337	0.3385		2008.29	0					19108.8	73.71	0.5106		19102.3	0
		1996.66	40.5049	0.3378		2009.41	0					19109.8	73.6738	0.4397		19103.4	0
		1997.76	40.4716	0.3676		2010.45	0					19110.9	73.6238	0.4748		19104.4	0
		1998.89	40.4274	0.3481		2011.49	0					19111.9	73.6339	0.4817		19105.5	0
		1999.91	40.4274	0.4046		2012.65	0					19112.9	73.5793	0.4407		19106.6	0
		2000.97	40.4279	0.4623		2013.68	0					19113.9	73.544	0.4398		19107.7	0
		2001.98	40.3888	0.3922		2014.75	0					19114.9	73.4715	0.4428		19108.8	0
		2003.05	40.3566	0.3805		2015.76	0					19115.9	73.5006	0.4772		19109.8	0
		2004.14	40.3384	0.443		2016.81	0					19117	73.4203	0.416		19110.9	0
		2005.2	40.3098	0.4355		2017.82	0					19118	73.4203	0.4745		19111.9	0
		2006.29	40.2596	0.4006		2019	0					19119.1	73.4395	0.4835		19112.9	0
		2007.3	40.2294	0.3656		2020.01	0					19120.1	73.3517	0.4798		19113.9	0
		2008.29	40.198	0.4078		2021.08	0					19121.2	73.3224	0.4771		19114.9	0
		2009.41	40.1641	0.3519		2022.16	0					19122.2	73.3336	0.4975		19115.9	0
		2010.45	40.1641	0.461		2023.27	0					19123.2	73.2619	0.4954		19117	0
		2011.49	40.1393	0.4197		2024.34	0					19124.2	73.2344	0.4576		19118	0
		2012.65	40.0835	0.3913		2025.38	0					19125.2	73.2538	0.5434		19119.1	0
		2013.68	40.0602	0.3825		2026.55	0					19126.2	73.1862	0.4734		19120.1	0
		2014.75	40.0304	0.3457		2027.54	0					19127.2	73.1863	0.4733		19121.2	0
		2015.76	40.0201	0.3874		2028.56	0					19128.2	73.1863	0.4973		19122.2	0
		2016.81	39.9631	0.3907		2029.57	0					19129.2	73.0631	0.42		19123.2	0
		2017.82	39.9639	0.4153		2030.59	0					19130.3	73.1152	0.4906		19124.2	0
		2019	39.8975	0.3874		2031.6	0					19131.3	73.0229	0.4781		19125.2	0
		2020.01	39.8975	0.4092		2032.67	0					19132.3	73.0245	0.5304		19126.2	0
		2021.08	39.8605	0.3474		2033.86	0					19133.3	73.0216	0.5114		19127.2	0
		2022.16	39.8408	0.3611		2034.86	0					19134.6	72.9807	0.5233		19128.2	0
		2023.27	39.8313	0.4253		2035.87	0					19135.6	72.9046	0.488		19129.2	0
		2024.34	39.7954	0.4644		2036.94	0					19136.6	72.8898	0.5583		19130.3	0
		2025.38	39.7367	0.3565		2038.08	0					19137.6	72.8898	0.5586		19131.3	0
		2026.55	39.7187	0.3746		2039.22	0					19138.6	72.8163	0.4758		19132.3	0
		2027.54	39.6737	0.2991		2040.22	0					19139.7	72.8224	0.5697		19133.3	0
		2028.56	39.661	0.3478		2041.23	0					19140.8	72.7371	0.508		19134.6	0
		2029.57	39.661	0.4789		2042.23	0					19141.9	72.7088	0.4954		19135.6	0
		2030.59	39.6348	0.4272		2043.3	0					19142.9	72.6934	0.498		19136.6	0
		2031.6	39.5917	0.3554		2044.31	0					19144	72.624	0.4949		19137.6	0
		2032.67	39.5337	0.3323		2045.36	0					19145	72.6451	0.5138		19138.6	0
		2033.86	39.5321	0.3617		2046.39	0					19146	72.5536	0.4601		19139.7	0
		2034.86	39.5082	0.3735		2047.38	0					19147	72.5771	0.5149		19140.8	0
		2035.87	39.5054	0.3852		2048.43	0					19148	72.5771	0.5433		19141.9	0
		2036.94	39.4639	0.4417		2049.43	0					19149	72.5462	0.5514		19142.9	0
		2038.08	39.3854	0.3651		2050.44	0					19150	72.523	0.559		19144	0
		2039.22	39.3854	0.3918		2051.59	0					19151	72.4858	0.5315		19145	0
		2040.22	39.3844	0.4669		2052.63	0					19152	72.4085	0.5031		19146	0
		2041.23	39.3415	0.3895		2053.68	0					19153.1	72.3427	0.5062		19147	0
		2042.23	39.3275	0.3966		2054.74	0					19154.1	72.3641	0.52		19148	0
		2043.3	39.295	0.3961		2055.74	0					19155.1	72.3165	0.5213		19149	0
		2044.31	39.2854	0.4767		2056.73	0					19156.1	72.2848	0.5558		19150	0
		2045.36	39.2124	0.3663		2057.83	0					19157.1	72.1791	0.4738		19151	0
		2046.4	39.18	0.4115		2058.92	0					19158.1	72.1791	0.4865		19152	0
		2047.39	39.169	0.3904		2060.02	0					19159.2	72.2088	0.5541		19153.1	0
		2048.43	39.1253	0.3875		2061.06	0					19160.2	72.0997	0.5252		19154.1	0
		2049.43	39.1253	0.4228		2062.09	0					19161.2	72.0953	0.4977		19155.1	0
		2050.45	39.107	0.4212		2063.16	0					19162.3	72.0844	0.5004		19156.1	0
		2051.59	39.0727	0.4228		2064.22	0					19163.3	72.0655	0.5714		19157.1	0
		2052.63	39.0173	0.393		2065.24	0					19164.3	72.0009	0.498		19158.1	0
		2053.68	39.0062	0.3909		2066.25	0					19165.3	71.9983	0.5718		19159.2	0
		2054.74	38.9478	0.3739		2067.45	0					19166.3	71.9747	0.5532		19160.2	0
		2055.74	38.9485	0.3765		2068.55	0					19167.3	71.9273	0.5385		19161.2	0
		2056.73	38.9077	0.3297		2069.59	0					19168.3	71.8915	0.5292		19162.3	0
		2057.83	38.8853	0.4105		2070.62	0					19169.5	71.8474	0.5432		19163.3	0
		2058.92	38.8658	0.4145		2071.63	0					19170.5	71.8144	0.5251		19164.3	0
		2060.02	38.8319	0.3819		2072.66	0					19171.5	71.8121	0.5498		19165.3	0
		2061.06	38.7932	0.3146		2073.69	0					19172.5	71.7714	0.5866		19166.3	0
		2062.09	38.7837	0.3739		2074.76	0					19173.5	71.7005	0.5333		19167.3	0
		2063.16	38.735	0.3325		2075.78	0					19174.5	71.7045	0.6198		19168.3	0
		2064.24	38.7322	0.405		2076.84	0					19175.5	71.6553	0.5429		19169.5	0
		2065.24	38.7181	0.4721		2077.87	0					19176.6	71.5794	0.4841		19170.5	0
		2066.25	38.6515	0.3719		2078.89	0					19177.6	71.5794	0.5111		19171.5	0
		2067.45	38.6266	0.3875		2079.97	0					19178.6	71.563	0.5635		19172.5	0
		2068.55	38.6116	0.3674		2081.03	0					19179.6	71.5076	0.5016		19173.5	0
		2069.59	38.6116	0.454		2082.07	0					19180.6	71.4347	0.5622		19174.5	0
		2070.63	38.568	0.4071		2083.11	0					19181.6	71.4659	0.5291		19175.5	0
		2071.63	38.5444	0.4239		2084.11	0					19182.6	71.4534	0.5863		19176.6	0
		2072.66	38.5016	0.3936		2085.18	0					19183.6	71.3455	0.54		19177.6	0
		2073.69	38.4482	0.3484		2086.26	0					19184.6	71.3735	0.5932		19178.6	0
		2074.76	38.4374	0.3868		2087.28	0					19185.7	71.2763	0.5274		19179.6	0
		2075.78	38.4085	0.3661		2088.29	0					19186.7	71.2763	0.5273		19180.6	0
		2076.84	38.4054	0.457		2089.28	0					19187.8	71.2464	0.5475		19181.6	0
		2077.89	38.3568	0.4174		2090.28	0					19188.9	71.2191	0.5352		19182.6	0
		2078.89	38.3403	0.4285		2091.42	0					19190	71.1576	0.5624		19183.6	0
		2079.99	38.3048	0.437		2092.46	0					19190.9	71.149	0.5288		19184.6	0
		2081.03	38.2786	0.3925		2093.51	0					19192	71.1126	0.5679		19185.7	0
		2082.07	38.2507	0.3819		2094.53	0					19193	71.0258	0.5388		19186.7	0
		2083.11	38.2191	0.3743		2095.53	0					19194	71.0237	0.564		19187.8	0
		2084.11	38.2022	0.3895		2096.57	0					19195.1	70.9157	0.471		19188.9	0
		2085.18	38.1477	0.4068		2097.58	0					19196.1	70.9636	0.5645		19190	0
		2086.26	38.1206	0.4488		2098.64	0					19197.1	70.9636	0.5638		19190.9	0
		2087.28	38.0972	0.4163		2099.67	0					19198.1	70.9295	0.587		19192	0
		2088.29	38.0596	0.441		2100.67	0					19199.1	70.8465	0.5545		19193	0
		2089.28	38.0596	0.4321		2101.68	0					19200.1	70.8714	0.6003		19194	0
		2090.28	38.0386	0.4791		2102.75	0					19201.1	70.7217	0.49		19195.1	0
		2091.42	38.0087	0.4331		2103.79	0					19202.2	70.7934	0.5888		19196.1	0
		2092.48	37.9817	0.412		2104.8	0					19203.2	70.7077	0.5581		19197.1	0
		2093.51	37.9186	0.4116		2105.83	0					19204.2	70.658	0.5466		19198.1	0
		2094.53	37.8696	0.375		2106.83	0					19205.2	70.6177	0.5392		19199.1	0
		2095.53	37.8649	0.4253		2108.03	0					19206.2	70.6052	0.5296		19200.1	0
		2096.62	37.811	0.4101		2109.08	0					19207.2	70.6052	0.5559		19201.1	0
		2097.68	37.8142	0.4321		2110.08	0					19208.2	70.5521	0.5561		19202.2	0
		2098.67	37.7669	0.4357		2111.17	0					19209.2	70.544	0.5826		19203.2	0
		2099.67	37.7669	0.3766		2112.17	0					19210.3	70.4493	0.533		19204.2	0
		2100.7	37.7526	0.4842		2113.24	0					19211.3	70.4827	0.5802		19205.2	0
		2101.72	37.6901	0.4044		2114.23	0					19212.3	70.4	0.5385		19206.2	0
		2102.75	37.6611	0.3759		2115.31	0					19213.3	70.3496	0.5378		19207.2	0
		2103.79	37.6275	0.3471		2116.42	0					19214.3	70.3162	0.5629		19208.2	0
		2104.8	37.5843	0.3085		2117.42	0					19215.3	70.3255	0.6131		19209.2	0
		2105.83	37.5761	0.3296		2118.5	0					19216.4	70.2564	0.5583		19210.3	0
		2106.83	37.5265	0.3548		2119.59	0					19217.4	70.2564	0.6071		19211.3	0
		2108.03	37.554	0.457		2120.59	0					19218.4	70.1935	0.5773		19212.3	0
		2109.08	37.4782	0.3287		2121.75	0					19219.4	70.1495	0.5543		19213.3	0
		2110.08	37.4615	0.2961		2122.76	0					19220.4	70.1175	0.5838		19214.3	0
		2111.17	37.4471	0.319		2123.86	0					19221.5	70.104	0.5959		19215.3	0
		2112.17	37.4308	0.3766		2124.93	0					19222.5	70.0525	0.5872		19216.4	0
		2113.24	37.4081	0.3942		2126.03	0					19223.5	70.0048	0.5919		19217.4	0
		2114.23	37.3889	0.3924		2127.07	0					19224.5	69.9707	0.5853		19218.4	0
		2115.31	37.323	0.339		2128.07	0					19225.5	69.9394	0.6407		19219.4	0
		2116.42	37.2949	0.3196		2129.07	0					19226.6	69.9385	0.6406		19220.4	0
		2117.42	37.2928	0.3899		2130.09	0					19227.6	69.9052	0.6046		19221.5	0
		2118.5	37.2928	0.4328		2131.36	0					19228.6	69.8524	0.5622		19222.5	0
		2119.59	37.2655	0.428		2132.36	0					19229.6	69.8098	0.547		19223.5	0
		2120.59	37.2163	0.3979		2133.38	0					19230.7	69.7744	0.6096		19224.5	0
		2121.75	37.1813	0.3814		2134.47	0					19231.8	69.7475	0.6042		19225.5	0
		2122.77	37.1624	0.3868		2135.48	0					19232.8	69.7164	0.6047		19226.6	0
		2123.86	37.127	0.4198		2136.55	0					19233.8	69.6667	0.6572		19227.6	0
		2125.03	37.1088	0.4351		2137.66	0					19234.8	69.6016	0.5825		19228.6	0
		2126.03	37.0659	0.4442		2138.71	0					19235.8	69.5485	0.5732		19229.6	0
		2127.07	37.0421	0.4291		2139.94	0					19236.8	69.5485	0.5727		19230.7	0
		2128.07	37.02	0.4456		2140.93	0					19237.9	69.4859	0.5799		19231.8	0
		2129.07	36.9882	0.4127		2142.02	0					19238.9	69.4608	0.5577		19232.8	0
		2130.09	36.9662	0.3737		2143.15	0					19239.9	69.4473	0.6157		19233.8	0
		2131.38	36.937	0.4175		2144.15	0					19240.9	69.3766	0.597		19234.8	0
		2132.38	36.885	0.3558		2145.19	0					19241.9	69.3511	0.5815		19235.8	0
		2133.38	36.8631	0.3761		2146.28	0					19242.9	69.3094	0.5628		19236.8	0
		2134.47	36.8122	0.3124		2147.37	0					19243.9	69.2567	0.5349		19237.9	0
		2135.48	36.798	0.3635		2148.47	0					19245	69.2297	0.5516		19238.9	0
		2136.55	36.7645	0.3108		2149.56	0					19246	69.1281	0.5192		19239.9	0
		2137.66	36.7482	0.3843		2150.57	0					19247	69.1281	0.5671		19240.9	0
		2138.71	36.7482	0.4344		2151.64	0					19248.1	69.1377	0.5834		19241.9	0
		2139.94	36.6954	0.3491		2152.65	0					19249.1	69.1366	0.6056		19242.9	0
		2140.93	36.6792	0.3906		2153.72	0					19250.1	69.1139	0.637		19243.9	0
		2142.02	36.6433	0.3533		2154.73	0					19251.1	69.0049	0.5429		19245	0
		2143.15	36.6288	0.3872		2155.74	0					19252.1	68.9851	0.5887		19246	0
		2144.19	36.5838	0.3841		2156.76	0					19253.1	68.9552	0.5638		19247	0
		2145.19	36.5829	0.447		2157.75	0					19254.2	68.8371	0.5082		19248.1	0
		2146.28	36.5243	0.3778		2158.86	0					19255.2	68.8657	0.5907		19249.1	0
		2147.37	36.4939	0.3794		2159.99	0					19256.3	68.8218	0.5802		19250.1	0
		2148.47	36.4939	0.4243		2161.02	0					19257.3	68.8218	0.6068		19251.1	0
		2149.56	36.4514	0.4135		2162.03	0					19258.3	68.7506	0.5688		19252.1	0
		2150.57	36.439	0.3877		2163.02	0					19259.3	68.7532	0.6171		19253.1	0
		2151.64	36.4064	0.3991		2164.04	0					19260.4	68.666	0.5601		19254.2	0
		2152.65	36.364	0.3638		2165.09	0					19261.4	68.6198	0.5252		19255.2	0
		2153.72	36.3251	0.3434		2166.11	0					19262.4	68.6137	0.6087		19256.3	0
		2154.73	36.3084	0.3583		2167.11	0					19263.4	68.5939	0.5959		19257.3	0
		2155.74	36.2793	0.3361		2168.13	0					19264.5	68.5771	0.598		19258.3	0
		2156.78	36.2556	0.3551		2169.14	0					19265.5	68.527	0.6269		19259.3	0
		2157.78	36.2216	0.3533		2170.23	0					19266.6	68.4663	0.5793		19260.4	0
		2158.86	36.2216	0.4116		2171.33	0					19267.6	68.4059	0.5354		19261.4	0
		2160.03	36.18	0.3921		2172.51	0					19268.6	68.3951	0.5762		19262.4	0
		2161.03	36.1578	0.4075		2173.59	0					19269.7	68.3652	0.597		19263.4	0
		2162.03	36.1321	0.4138		2174.64	0					19270.8	68.3	0.6035		19264.5	0
		2163.1	36.1057	0.3839		2175.66	0					19271.8	68.3114	0.6127		19265.5	0
		2164.11	36.089	0.371		2176.91	0					19272.8	68.2329	0.5715		19266.6	0
		2165.11	36.0554	0.4305		2177.92	0					19273.8	68.2342	0.6396		19267.6	0
		2166.11	36.0225	0.3998		2178.99	0					19274.8	68.1896	0.631		19268.6	0
		2167.13	35.9913	0.453		2180.08	0					19275.8	68.1127	0.5711		19269.7	0
		2168.13	35.9653	0.4024		2181.15	0					19276.8	68.0835	0.5909		19270.8	0
		2169.14	35.9343	0.3945		2182.15	0					19277.8	68.0513	0.5837		19271.8	0
		2170.23	35.9025	0.3418		2183.19	0					19278.8	68.0282	0.632		19272.8	0
		2171.4	35.8903	0.3961		2184.22	0					19279.9	67.9695	0.5964		19273.8	0
		2172.52	35.878	0.4425		2185.3	0					19280.8	67.9559	0.6427		19274.8	0
		2173.59	35.8085	0.3761		2186.31	0					19281.9	67.9509	0.6325		19275.8	0
		2174.64	35.7918	0.4001		2187.39	0					19283	67.8365	0.5881		19276.8	0
		2175.66	35.7301	0.3385		2188.39	0					19284	67.8358	0.602		19277.8	0
		2176.91	35.7263	0.3888		2189.39	0					19285	67.8163	0.641		19278.8	0
		2177.92	35.7001	0.4282		2190.39	0					19286.1	67.7294	0.5736		19279.9	0
		2178.99	35.7001	0.4276		2191.39	0					19287.1	67.7294	0.619		19280.8	0
		2180.08	35.6578	0.4135		2192.39	0					19288.2	67.7226	0.6344		19281.9	0
		2181.16	35.6194	0.4043		2193.45	0					19289.2	67.6617	0.6139		19283	0
		2182.16	35.5907	0.396		2194.52	0					19290.2	67.6076	0.6018		19284	0
		2183.19	35.5605	0.3805		2195.54	0					19291.2	67.5364	0.6077		19285	0
		2184.22	35.5341	0.3974		2196.59	0					19292.2	67.5356	0.639		19286.1	0
		2185.3	35.5058	0.3825		2197.63	0					19293.3	67.5079	0.592		19287.1	0
		2186.31	35.4571	0.4174		2198.62	0					19294.3	67.4217	0.601		19288.2	0
		2187.39	35.4571	0.452		2199.63	0					19295.3	67.388	0.5742		19289.2	0
		2188.39	35.4254	0.43		2200.63	0					19296.3	67.388	0.651		19290.2	0
		2189.4	35.3942	0.3722		2201.63	0					19297.3	67.3329	0.6075		19291.2	0
		2190.39	35.3703	0.3476		2202.66	0					19298.3	67.3097	0.6027		19292.2	0
		2191.39	35.3494	0.4037		2203.7	0					19299.4	67.2254	0.5768		19293.3	0
		2192.39	35.3146	0.3605		2204.8	0					19300.4	67.2115	0.6185		19294.3	0
		2193.45	35.2948	0.4098		2205.89	0					19301.5	67.1356	0.5655		19295.3	0
		2194.52	35.2255	0.3535		2206.95	0					19302.5	67.1458	0.6262		19296.3	0
		2195.54	35.208	0.364		2207.95	0					19303.5	67.0897	0.6545		19297.3	0
		2196.59	35.1868	0.3781		2208.94	0					19304.5	67.0717	0.6448		19298.3	0
		2197.63	35.1868	0.4206		2209.93	0					19305.5	67.0011	0.5901		19299.4	0
		2198.62	35.1767	0.4511		2210.94	0					19306.6	67.0011	0.6391		19300.4	0
		2199.63	35.1246	0.3588		2211.95	0					19307.6	66.9445	0.5896		19301.5	0
		2200.63	35.1138	0.387		2212.96	0					19308.6	66.9188	0.6234		19302.5	0
		2201.63	35.0683	0.3892		2213.98	0					19309.6	66.8846	0.6361		19303.5	0
		2202.66	35.0309	0.3929		2215.01	0					19310.7	66.8423	0.6555		19304.5	0
		2203.71	35.0069	0.4063		2216.01	0					19311.8	66.7613	0.6376		19305.5	0
		2204.8	34.9769	0.3921		2217	0					19312.8	66.7198	0.6274		19306.6	0
		2205.89	34.952	0.4345		2218	0					19313.9	66.752	0.6718		19307.6	0
		2206.95	34.9227	0.4075		2219	0					19314.9	66.6552	0.6402		19308.6	0
		2207.95	34.9227	0.4394		2220	0					19315.9	66.6552	0.6397		19309.6	0
		2208.94	34.8961	0.4447		2221.09	0					19316.9	66.5577	0.5948		19310.7	0
		2209.93	34.8496	0.4427		2222.14	0					19317.9	66.5602	0.5929		19311.8	0
		2210.94	34.8107	0.3849		2223.21	0					19318.9	66.5422	0.629		19312.8	0
		2211.95	34.7806	0.3866		2224.22	0					19319.9	66.4915	0.6678		19313.9	0
		2212.96	34.7606	0.4019		2225.24	0					19320.9	66.425	0.618		19314.9	0
		2213.98	34.7142	0.3635		2226.24	0					19321.9	66.4188	0.6338		19315.9	0
		2215.01	34.7006	0.3911		2227.33	0					19323	66.3494	0.6205		19316.9	0
		2216.03	34.6826	0.4306		2228.38	0					19324	66.2576	0.5642		19317.9	0
		2217.1	34.6509	0.4031		2229.51	0					19325	66.2517	0.6022		19318.9	0
		2218.09	34.6054	0.3692		2230.61	0					19326	66.2517	0.6024		19319.9	0
		2219.11	34.5981	0.3909		2231.62	0					19327.1	66.1906	0.6243		19320.9	0
		2220.16	34.5658	0.3629		2232.63	0					19328.1	66.1951	0.6677		19321.9	0
		2221.16	34.5376	0.4088		2233.64	0					19329.2	66.1233	0.6244		19323	0
		2222.19	34.5125	0.3601		2234.63	0					19330.2	66.0725	0.6373		19324	0
		2223.21	34.4837	0.3957		2235.64	0					19331.2	66.0096	0.6248		19325	0
		2224.22	34.444	0.4207		2236.65	0					19332.2	65.9539	0.5802		19326	0
		2225.24	34.4288	0.4067		2237.68	0					19333.3	65.9257	0.5819		19327.1	0
		2226.24	34.4021	0.41		2238.69	0					19334.3	65.9036	0.5965		19328.1	0
		2227.33	34.3809	0.4258		2239.69	0					19335.3	65.8475	0.6128		19329.2	0
		2228.38	34.3642	0.4577		2240.78	0					19336.3	65.8475	0.6545		19330.2	0
		2229.51	34.3068	0.3596		2241.84	0					19337.3	65.8048	0.6039		19331.2	0
		2230.61	34.3074	0.4122		2242.97	0					19338.3	65.8095	0.6497		19332.2	0
		2231.62	34.2585	0.3362		2244.06	0					19339.3	65.7464	0.672		19333.3	0
		2232.63	34.2047	0.3577		2245.08	0					19340.4	65.6454	0.5931		19334.3	0
		2233.64	34.198	0.4022		2246.16	0					19341.4	65.6421	0.6239		19335.3	0
		2234.63	34.1693	0.382		2247.18	0					19342.4	65.6146	0.6198		19336.3	0
		2235.64	34.1415	0.3839		2248.25	0					19343.5	65.5647	0.6497		19337.3	0
		2236.65	34.1082	0.3791		2249.31	0					19344.6	65.5402	0.6478		19338.3	0
		2237.68	34.1082	0.4049		2250.35	0					19345.6	65.4851	0.601		19339.3	0
		2238.7	34.082	0.4104		2251.36	0					19346.6	65.4851	0.6571		19340.4	0
		2239.78	34.0731	0.4489		2252.36	0					19347.6	65.3968	0.6385		19341.4	0
		2240.78	34.0075	0.364		2253.36	0					19348.7	65.3456	0.6025		19342.4	0
		2241.86	33.9743	0.3567		2254.37	0					19349.7	65.3323	0.6318		19343.5	0
		2242.97	33.9539	0.3891		2255.36	0					19350.7	65.2657	0.6584		19344.6	0
		2244.06	33.9229	0.3541		2256.44	0					19351.7	65.2182	0.6223		19345.6	0
		2245.09	33.8917	0.3861		2257.51	0					19352.7	65.2174	0.6378		19346.6	0
		2246.16	33.8759	0.3703		2258.57	0					19353.8	65.187	0.6602		19347.6	0
		2247.18	33.8464	0.4607		2259.66	0					19354.8	65.1459	0.6942		19348.7	0
		2248.25	33.8159	0.4047		2260.71	0					19355.9	65.0654	0.6339		19349.7	0
		2249.31	33.7977	0.3858		2261.72	0					19356.9	65.0124	0.5844		19350.7	0
		2250.35	33.7695	0.3949		2262.76	0					19357.9	65.0356	0.6532		19351.7	0
		2251.36	33.733	0.3449		2263.75	0					19358.9	64.9829	0.6378		19352.7	0
		2252.36	33.7241	0.3681		2264.82	0					19359.9	64.8907	0.6119		19353.8	0
		2253.36	33.6758	0.3552		2265.85	0					19360.9	64.89	0.636		19354.8	0
		2254.37	33.6704	0.3988		2266.9	0					19361.9	64.8474	0.6593		19355.9	0
		2255.36	33.5916	0.3402		2267.91	0					19363	64.8259	0.6626		19356.9	0
		2256.44	33.5916	0.3816		2268.95	0					19364	64.74	0.6556		19357.9	0
		2257.52	33.5836	0.4137		2269.97	0					19365	64.7198	0.6102		19358.9	0
		2258.57	33.55	0.3541		2271.04	0					19366.2	64.7198	0.6955		19359.9	0
		2259.66	33.5395	0.369		2272.04	0					19367.2	64.6478	0.6604		19360.9	0
		2260.71	33.5164	0.3982		2273.08	0					19368.2	64.5824	0.6279		19361.9	0
		2261.72	33.4751	0.4261		2274.14	0					19369.2	64.5788	0.6836		19363	0
		2262.76	33.4441	0.4266		2275.14	0					19370.2	64.529	0.6711		19364	0
		2263.75	33.3986	0.3578		2276.24	0					19371.2	64.4276	0.5845		19365	0
		2264.82	33.3755	0.3619		2277.32	0					19372.2	64.4269	0.6253		19366.2	0
		2265.85	33.3505	0.3516		2278.34	0					19373.3	64.404	0.6908		19367.2	0
		2266.9	33.3505	0.416		2279.37	0					19374.3	64.3458	0.6448		19368.2	0
		2267.91	33.3336	0.4164		2280.49	0					19375.4	64.2607	0.5973		19369.2	0
		2268.95	33.2943	0.3846		2281.53	0					19376.4	64.2607	0.6372		19370.2	0
		2269.97	33.2372	0.3825		2282.57	0					19377.5	64.2667	0.6732		19371.2	0
		2271.04	33.2051	0.3377		2283.6	0					19378.5	64.2003	0.6675		19372.2	0
		2272.04	33.1979	0.3815		2284.64	0					19379.5	64.1667	0.6606		19373.3	0
		2273.08	33.1733	0.3664		2285.64	0					19380.5	64.1088	0.635		19374.3	0
		2274.14	33.1533	0.3738		2286.72	0					19381.5	64.0785	0.642		19375.4	0
		2275.14	33.1188	0.4007		2287.81	0					19382.6	64.0061	0.6561		19376.4	0
		2276.24	33.0989	0.4033		2288.83	0					19383.7	63.9768	0.6694		19377.5	0
		2277.33	33.0764	0.4197		2289.89	0					19384.7	63.8994	0.6078		19378.5	0
		2278.34	33.0207	0.3179		2290.89	0					19385.7	63.9399	0.6855		19379.5	0
		2279.39	33.0144	0.3403		2292.08	0					19386.7	63.835	0.6023		19380.5	0
		2280.49	32.98	0.3089		2293.17	0					19387.7	63.8088	0.6129		19381.5	0
		2281.53	32.9639	0.3506		2294.18	0					19388.7	63.7842	0.6598		19382.6	0
		2282.57	32.9402	0.4004		2295.25	0					19389.7	63.711	0.6125		19383.7	0
		2283.6	32.8896	0.3484		2296.31	0					19390.7	63.6763	0.6299		19384.7	0
		2284.64	32.8699	0.3525		2297.36	0					19391.8	63.6845	0.707		19385.7	0
		2285.64	32.8405	0.3307		2298.37	0					19393	63.624	0.7006		19386.7	0
		2286.72	32.8405	0.3811		2299.42	0					19394	63.5207	0.6293		19387.7	0
		2287.81	32.8206	0.4006		2300.47	0					19395	63.5207	0.6303		19388.7	0
		2288.83	32.8058	0.4063		2301.52	0					19396	63.4964	0.635		19389.7	0
		2289.89	32.7658	0.3921		2302.54	0					19397.1	63.4441	0.6495		19390.7	0
		2290.89	32.7149	0.3361		2303.59	0					19398.1	63.4093	0.655		19391.8	0
		2292.08	32.6898	0.3362		2304.66	0					19399.1	63.3518	0.6447		19393	0
		2293.17	32.6666	0.343		2305.71	0					19400.1	63.327	0.6428		19394	0
		2294.18	32.6495	0.3464		2306.75	0					19401.1	63.3015	0.7118		19395	0
		2295.25	32.6206	0.3974		2307.81	0					19402.1	63.2626	0.6831		19396	0
		2296.31	32.5903	0.3586		2308.84	0					19403.1	63.1718	0.653		19397.1	0
		2297.36	32.5714	0.3248		2309.83	0					19404.1	63.1297	0.6716		19398.1	0
		2298.37	32.5408	0.3238		2310.89	0					19405.1	63.1297	0.6709		19399.1	0
		2299.42	32.5211	0.3542		2311.89	0					19406.1	63.0714	0.6307		19400.1	0
		2300.49	32.4984	0.3521		2312.89	0					19407.2	63.0719	0.6819		19401.1	0
		2301.52	32.4728	0.3473		2313.9	0					19408.2	63.032	0.7188		19402.1	0
		2302.54	32.4536	0.4067		2314.93	0					19409.2	62.9495	0.6529		19403.1	0
		2303.59	32.3965	0.3656		2316	0					19410.2	62.9354	0.6868		19404.1	0
		2304.66	32.3879	0.3935		2317.12	0					19411.2	62.8784	0.6884		19405.1	0
		2305.71	32.3879	0.4421		2318.12	0					19412.2	62.7891	0.6136		19406.1	0
		2306.75	32.3574	0.4426		2319.2	0					19413.3	62.7429	0.652		19407.2	0
		2307.81	32.32	0.3748		2320.29	0					19414.3	62.7292	0.6297		19408.2	0
		2308.84	32.2997	0.3346		2321.31	0					19415.3	62.7292	0.6552		19409.2	0
		2309.83	32.2776	0.401		2322.39	0					19416.3	62.6986	0.6775		19410.2	0
		2310.89	32.2239	0.3575		2323.4	0					19417.3	62.6292	0.6372		19411.2	0
		2311.89	32.1912	0.3381		2324.39	0					19418.4	62.5856	0.661		19412.2	0
		2312.89	32.1687	0.365		2325.4	0					19419.4	62.5417	0.6498		19413.3	0
		2313.9	32.1431	0.3424		2326.42	0					19420.5	62.5145	0.7097		19414.3	0
		2314.93	32.1123	0.3266		2327.45	0					19421.5	62.4006	0.6513		19415.3	0
		2316	32.1123	0.3734		2328.5	0					19422.5	62.3972	0.643		19416.3	0
		2317.12	32.1122	0.4206		2329.52	0					19423.5	62.3447	0.6348		19417.3	0
		2318.12	32.0528	0.3399		2330.54	0					19424.6	62.2778	0.583		19418.4	0
		2319.2	32.023	0.3284		2331.57	0					19425.6	62.2778	0.6508		19419.4	0
		2320.29	31.9991	0.3459		2332.56	0					19426.6	62.2708	0.6707		19420.5	0
		2321.31	31.9609	0.327		2333.64	0					19427.6	62.2078	0.6523		19421.5	0
		2322.43	31.9456	0.3778		2334.65	0					19428.6	62.1208	0.6529		19422.5	0
		2323.45	31.9243	0.3604		2335.72	0					19429.6	62.1213	0.6808		19423.5	0
		2324.45	31.8989	0.3341		2336.84	0					19430.7	62.0611	0.6782		19424.6	0
		2325.46	31.8751	0.4095		2337.86	0					19431.8	62.0012	0.6665		19425.6	0
		2326.48	31.8607	0.3842		2338.89	0					19432.8	62.0072	0.6707		19426.6	0
		2327.49	31.8388	0.4069		2339.89	0					19433.8	61.9127	0.5985		19427.6	0
		2328.5	31.8071	0.3342		2340.9	0					19434.9	61.9262	0.6609		19428.6	0
		2329.52	31.7794	0.3619		2341.97	0					19435.9	61.8926	0.6775		19429.6	0
		2330.54	31.7384	0.3146		2343.04	0					19437	61.831	0.6787		19430.7	0
		2331.57	31.7264	0.3473		2344.14	0					19438	61.8125	0.704		19431.8	0
		2332.56	31.7159	0.414		2345.15	0					19439.1	61.7357	0.6676		19432.8	0
		2333.64	31.6484	0.3603		2346.16	0					19440.2	61.7025	0.6934		19433.8	0
		2334.65	31.6484	0.3746		2347.2	0					19441.3	61.6013	0.6609		19434.9	0
		2335.72	31.6124	0.3858		2348.22	0					19442.3	61.5633	0.6366		19435.9	0
		2336.84	31.6186	0.4018		2349.36	0					19443.3	61.5682	0.6833		19437	0
		2337.86	31.5754	0.338		2350.37	0					19444.4	61.5262	0.6512		19438	0
		2338.89	31.5608	0.4189		2351.51	0					19445.4	61.5262	0.7018		19439.1	0
		2339.89	31.5309	0.4027		2352.55	0					19446.4	61.4395	0.6916		19440.2	0
		2340.9	31.4824	0.3343		2353.54	0					19447.4	61.4061	0.6824		19441.3	0
		2341.98	31.4452	0.3134		2354.58	0					19448.5	61.3656	0.6988		19442.3	0
		2343.04	31.4358	0.3594		2355.62	0					19449.5	61.2772	0.6622		19443.3	0
		2344.14	31.3927	0.3563		2356.66	0					19450.6	61.2378	0.6504		19444.4	0
		2345.15	31.3927	0.4271		2357.67	0					19451.7	61.1816	0.6339		19445.4	0
		2346.16	31.3857	0.4129		2358.73	0					19452.7	61.1392	0.6638		19446.4	0
		2347.2	31.3252	0.3385		2359.78	0					19453.7	61.1395	0.6636		19447.4	0
		2348.22	31.304	0.3526		2360.79	0					19454.7	61.1395	0.6819		19448.5	0
		2349.36	31.2909	0.3772		2361.91	0					19455.7	61.0737	0.6824		19449.5	0
		2350.37	31.2675	0.3704		2362.94	0					19456.7	61.0189	0.6424		19450.6	0
		2351.51	31.23	0.3501		2363.94	0					19457.7	60.9598	0.658		19451.7	0
		2352.55	31.1903	0.313		2365.05	0					19458.8	60.9092	0.6378		19452.7	0
		2353.54	31.1504	0.3288		2366.12	0					19459.8	60.8798	0.6626		19453.7	0
		2354.58	31.1504	0.3929		2367.22	0					19460.9	60.8161	0.6482		19454.7	0
		2355.63	31.1324	0.3809		2368.28	0					19461.9	60.7576	0.6529		19455.7	0
		2356.66	31.1028	0.3258		2369.32	0					19462.9	60.75	0.6622		19456.7	0
		2357.67	31.0791	0.3313		2370.32	0					19463.9	60.6988	0.6211		19457.7	0
		2358.73	31.0582	0.372		2371.33	0					19464.9	60.6988	0.6695		19458.8	0
		2359.78	31.0343	0.366		2372.36	0					19465.9	60.634	0.6435		19459.8	0
		2360.79	31.0157	0.3942		2373.36	0					19466.9	60.561	0.6352		19460.9	0
		2361.91	30.9643	0.324		2374.37	0					19468	60.5386	0.6457		19461.9	0
		2362.96	30.9279	0.1272		2375.46	2.1333					19469	60.4784	0.6338		19462.9	0
		2363.95	30.918	0		2376.45	6.6182					19470	60.437	0.6603		19463.9	0
		2365.05	30.918	0		2377.49	10.4076					19471.1	60.4137	0.6551		19464.9	0
		2366.12	30.8897	0.3246		2378.48	11.4004					19472.1	60.3806	0.6468		19465.9	0
		2367.23	30.8444	0.6922		2379.49	12.394					19473.1	60.2981	0.6329		19466.9	0
		2368.3	30.8233	0.5274		2380.56	13.2837					19474.2	60.2981	0.634		19468	0
		2369.32	30.7884	0.4647		2381.59	14.92					19475.2	60.275	0.6553		19469	0
		2370.32	30.7801	0.4942		2382.64	15.7739					19476.2	60.2067	0.6515		19470	0
		2371.33	30.8598	0.7328		2383.65	16.057					19477.3	60.2004	0.6983		19471.1	0
		2372.36	31.2545	1.5229		2384.75	16.057					19478.3	60.1209	0.6599		19472.1	0
		2373.37	31.1304	1.2827		2385.78	17.3844					19479.4	60.0939	0.6853		19473.1	0
		2374.37	30.7185	0.7375		2386.79	18.2861					19480.4	60.0362	0.6736		19474.2	0
		2375.46	30.4799	0.1916		2387.89	18.7903					19481.4	59.991	0.6795		19475.2	0
		2376.45	30.5484	0.3182		2389.03	15.856					19482.4	59.9259	0.6277		19476.2	0
		2377.49	30.5455	0.4245		2390.08	16.4952					19483.6	59.902	0.6793		19477.3	0
		2378.48	30.522	0.4671		2391.07	16.8635					19484.6	59.902	0.691		19478.3	0
		2379.49	30.4774	0.4262		2392.15	16.4152					19485.7	59.8366	0.6656		19479.4	0
		2380.56	30.4553	0.5218		2393.15	17.3904					19486.7	59.8069	0.7006		19480.4	0
		2381.59	30.4558	0.5614		2394.16	17.9752					19487.7	59.7447	0.645		19481.4	0
		2382.65	30.3281	0.4652		2395.16	17.9752					19488.7	59.7102	0.6482		19482.4	0
		2383.65	30.3795	0.5298		2396.24	16.0309					19489.7	59.6636	0.6699		19483.6	0
		2384.75	30.3795	0.6156		2397.37	14.9969					19490.7	59.5891	0.6616		19484.6	0
		2385.78	30.3205	0.5392		2398.37	14.9308					19491.7	59.5749	0.6932		19485.7	0
		2386.79	30.2737	0.4515		2399.36	14.3328					19492.7	59.5529	0.7225		19486.7	0
		2387.89	30.2484	0.4203		2400.36	13.1982					19493.8	59.4889	0.6724		19487.7	0
		2389.05	30.1719	0.3546		2401.36	12.6676					19494.8	59.4889	0.6709		19488.7	0
		2390.08	30.1511	0.3842		2402.36	14.099					19495.8	59.4385	0.7103		19489.7	0
		2391.07	30.0774	0.2262		2403.4	13.3484					19496.9	59.3749	0.6607		19490.7	0
		2392.15	30.0913	0.3571		2404.49	13.736					19497.9	59.3103	0.6649		19491.7	0
		2393.15	30.0487	0.2847		2405.5	15.5604					19498.9	59.2794	0.6794		19492.7	0
		2394.16	30.0315	0.3035		2406.57	13.669					19499.9	59.223	0.6726		19493.8	0
		2395.18	30.0315	0.3747		2407.57	13.7894					19500.9	59.1794	0.6656		19494.8	0
		2396.24	30.0239	0.3361		2408.56	13.6154					19502	59.1267	0.6768		19495.8	0
		2397.37	29.9834	0		2409.6	13.7121					19503	59.1259	0.6741		19496.9	0
		2398.37	29.9474	2.5037		2410.64	12.9168					19504	59.0419	0.6613		19497.9	0
		2399.36	29.9576	0.5868		2411.7	12.1563					19505.2	59.0229	0.6704		19498.9	0
		2400.36	29.904	1.0189		2412.89	12.7022					19506.2	58.9911	0.7005		19499.9	0
		2401.36	29.8994	0.541		2413.92	12.7022					19507.2	58.9147	0.6718		19500.9	0
		2402.36	29.8723	0.5975		2415.06	12.0268					19508.3	58.9229	0.6953		19502	0
		2403.4	29.8345	0.2848		2416.07	12.2013					19509.3	58.8841	0.6804		19503	0
		2404.49	29.8466	0.2131		2417.18	12.6954					19510.3	58.812	0.6605		19504	0
		2405.5	31.3927	3.0813		2418.19	11.8412					19511.3	58.7451	0.6601		19505.2	0
		2406.59	28.631	0		2419.19	11.8296					19512.3	58.6905	0.6227		19506.2	0
		2407.61	29.648	0		2420.21	13.1187					19513.4	58.6299	0.6085		19507.2	0
		2408.61	29.366	0		2421.25	12.4289					19514.4	58.6299	0.6439		19508.3	0
		2409.61	29.614	0		2422.32	13.0269					19515.5	58.6282	0.68		19509.3	0
		2410.64	29.5559	0		2423.33	13.0881					19516.5	58.5279	0.6337		19510.3	0
		2411.7	29.6835	0.0409		2424.35	13.0881					19517.5	58.5296	0.6743		19511.3	0
		2412.89	29.7321	0.1286		2425.39	12.4277					19518.5	58.4604	0.6584		19512.3	0
		2413.92	29.7321	0.1419		2426.51	11.3059					19519.6	58.41	0.6906		19513.4	0
		2415.06	29.6924	0.0951		2427.54	10.4554					19520.6	58.3617	0.6933		19514.4	0
		2416.07	29.7043	0.1174		2428.6	11.6937					19521.7	58.3246	0.6674		19515.5	0
		2417.18	29.7019	0.1438		2429.63	11.7502					19522.7	58.2579	0.6139		19516.5	0
		2418.19	29.6898	0.1024		2430.63	10.3608					19523.8	58.2579	0.6497		19517.5	0
		2419.19	29.6662	0.0712		2431.64	10.7806					19524.9	58.1864	0.6216		19518.5	0
		2420.21	29.6612	0.0581		2432.85	10.1398					19525.9	58.1611	0.6699		19519.6	0
		2421.25	29.6634	0.0785		2433.84	10.1398					19526.9	58.0921	0.6499		19520.6	0
		2422.32	29.6559	0.0487		2434.94	10.2164					19527.9	58.0539	0.6671		19521.7	0
		2423.33	29.6421	0.0203		2435.94	10.1216					19528.9	58.0326	0.6404		19522.7	0
		2424.35	29.6421	0.0218		2436.95	10.4304					19530	58.0099	0.6683		19523.8	0
		2425.39	29.6263	0		2437.97	10.5575					19531	57.9634	0.6764		19524.9	0
		2426.51	29.6353	0.0462		2438.99	10.0659					19532.1	57.895	0.6227		19525.9	0
		2427.54	29.6281	0.0041907		2440.01	9.8731					19533.2	57.8865	0.6854		19526.9	0
		2428.6	29.6301	0.0249		2441.16	10.3863					19534.3	57.8401	0.6911		19527.9	0
		2429.63	29.6213	0		2442.16	9.7318					19535.3	57.7957	0.6859		19528.9	0
		2430.63	29.63	0		2443.15	9.3957					19536.3	57.7514	0.7197		19530	0
		2431.64	29.6314	0		2444.16	9.3957					19537.4	57.7082	0.7161		19531	0
		2432.85	29.6303	0		2445.16	9.2902					19538.4	57.657	0.6882		19532.1	0
		2433.84	29.6303	0		2446.16	8.7797					19539.5	57.6081	0.6846		19533.2	0
		2434.94	29.6104	0		2447.2	9.0323					19540.5	57.518	0.6619		19534.3	0
		2435.94	29.6259	0		2448.22	8.9081					19541.5	57.4633	0.6266		19535.3	0
		2436.95	29.6168	0		2449.24	8.4974					19542.5	57.4627	0.6654		19536.3	0
		2437.97	29.6342	0		2450.23	8.5985					19543.6	57.4627	0.6974		19537.4	0
		2438.99	29.6396	0		2451.23	8.2168					19544.6	57.4218	0.6992		19538.4	0
		2440.01	29.6681	0		2452.24	8.3694					19545.6	57.39	0.703		19539.5	0
		2441.16	29.6481	0		2453.25	8.0444					19546.7	57.2974	0.676		19540.5	0
		2442.16	29.6683	0		2454.26	8.0444					19547.8	57.2529	0.6736		19541.5	0
		2443.15	29.6872	0		2455.26	8.0512					19548.8	57.1934	0.6566		19542.5	0
		2444.16	29.6872	0		2456.27	7.9459					19549.8	57.206	0.7379		19543.6	0
		2445.16	29.6862	0		2457.49	8.237					19550.8	57.1486	0.7166		19544.6	0
		2446.16	29.6865	0		2458.55	8.3898					19551.8	57.0917	0.6711		19545.6	0
		2447.2	29.6961	0		2459.58	8.1584					19553	57.0917	0.7117		19546.7	0
		2448.22	29.7072	0		2460.6	8.0243					19554	57.0028	0.6905		19547.8	0
		2449.24	29.7013	0		2461.6	7.8293					19555	56.9548	0.669		19548.8	0
		2450.23	29.7241	0		2462.59	7.3198					19556	56.9172	0.6615		19549.8	0
		2451.23	29.73	0		2463.62	7.3178					19557	56.8289	0.654		19550.8	0
		2452.24	29.7335	0		2464.67	7.1457					19558	56.7929	0.6781		19551.8	0
		2453.25	29.7269	0		2465.77	6.8885					19559.1	56.7766	0.7079		19553	0
		2454.26	29.7269	0		2466.78	6.8129					19560.1	56.7313	0.7007		19554	0
		2455.27	29.7627	0.0027694		2467.85	6.9527					19561.2	56.6691	0.6752		19555	0
		2456.27	29.7528	0		2468.89	6.7893					19562.2	56.6616	0.6686		19556	0
		2457.49	29.7715	0.0148		2470.03	6.6633					19563.3	56.6051	0.6926		19557	0
		2458.55	29.7793	0.0273		2471.03	6.481					19564.3	56.5672	0.6566		19558	0
		2459.58	29.757	0		2472.11	6.4339					19565.4	56.522	0.6589		19559.1	0
		2460.6	29.7764	0		2473.2	6.4005					19566.4	56.4855	0.6787		19560.1	0
		2461.6	29.7674	0		2474.23	6.4005					19567.4	56.4329	0.6666		19561.2	0
		2462.59	29.7586	0		2475.39	6.131					19568.4	56.3919	0.6924		19562.2	0
		2463.62	29.7612	0		2476.41	5.981					19569.4	56.353	0.6949		19563.3	0
		2464.67	29.7736	0		2477.41	6.1053					19570.4	56.262	0.6399		19564.3	0
		2465.77	29.7637	0		2478.41	5.8214					19571.5	56.2327	0.6798		19565.4	0
		2466.78	29.7649	0		2479.44	5.6039					19572.5	56.2327	0.6797		19566.4	0
		2467.85	29.7891	0		2480.45	5.6584					19573.5	56.1857	0.6833		19567.4	0
		2468.89	29.7814	0		2481.51	5.6083					19574.5	56.1259	0.6913		19568.4	0
		2470.03	29.7802	0		2482.67	5.392					19575.5	56.1047	0.7038		19569.4	0
		2471.1	29.7943	0		2483.67	5.392					19576.6	56.075	0.6827		19570.4	0
		2472.11	29.7892	0		2484.67	5.3074					19577.6	55.9955	0.6792		19571.5	0
		2473.2	29.7786	0		2485.68	5.1688					19578.6	55.9273	0.6565		19572.5	0
		2474.23	29.7786	0		2486.67	5.0666					19579.6	55.8756	0.6461		19573.5	0
		2475.39	29.8052	0		2487.79	5.1189					19580.6	55.8415	0.6839		19574.5	0
		2476.41	29.7926	0		2488.86	5.2418					19581.7	55.8107	0.6613		19575.5	0
		2477.41	29.8098	0		2489.93	5.2643					19582.7	55.8107	0.712		19576.6	0
		2478.41	29.8046	0		2491.05	4.9556					19583.7	55.731	0.6415		19577.6	0
		2479.44	29.815	0		2492.12	4.7744					19584.7	55.7379	0.7107		19578.6	0
		2480.45	29.8328	0		2493.13	4.7744					19585.8	55.6901	0.6864		19579.6	0
		2481.51	29.8343	0		2494.2	5.7412					19586.8	55.6285	0.6629		19580.6	0
		2482.67	29.8371	0		2495.2	5.3833					19588	55.5836	0.6721		19581.7	0
		2483.67	29.8371	0		2496.29	5.1623					19589	55.5099	0.7105		19582.7	0
		2484.67	29.835	0		2497.37	4.3676					19590	55.4688	0.6656		19583.7	0
		2485.68	29.8311	0		2498.47	4.0625					19591	55.4483	0.6475		19584.7	0
		2486.67	29.8244	0		2499.51	3.9508					19592	55.3672	0.638		19585.8	0
		2487.79	29.8564	0		2500.55	3.3838					19593.1	55.3672	0.6635		19586.8	0
		2488.86	29.8522	0		2501.56	3.8192					19594.1	55.313	0.6667		19588	0
		2489.93	29.854	0		2502.67	3.7346					19595.2	55.2406	0.6747		19589	0
		2491.05	29.8668	0		2503.71	3.5604					19596.2	55.2023	0.6615		19590	0
		2492.12	29.894	0		2504.7	3.4596					19597.2	55.2015	0.7097		19591	0
		2493.13	29.894	0.0515		2505.8	3.3746					19598.4	55.1223	0.6859		19592	0
		2494.2	29.8973	0.0506		2506.9	3.2617					19599.4	55.0842	0.6993		19593.1	0
		2495.2	29.903	0.0398		2508.01	3.1814					19600.4	55.0455	0.6849		19594.1	0
		2496.29	29.8609	0		2509.06	3.072					19601.4	54.962	0.6192		19595.2	0
		2497.37	29.9149	0.0158		2510.06	3.1022					19602.4	54.962	0.6519		19596.2	0
		2498.47	29.8976	0		2511.06	2.9765					19603.5	54.8976	0.6382		19597.2	0
		2499.51	29.8781	0		2512.08	2.9076					19604.5	54.907	0.6918		19598.4	0
		2500.55	29.9483	0.067		2513.08	2.9076					19605.5	54.8255	0.6934		19599.4	0
		2501.56	29.8662	0		2514.07	2.7508					19606.5	54.8077	0.6983		19600.4	0
		2502.67	29.8698	0		2515.08	2.727					19607.5	54.7766	0.7075		19601.4	0
		2503.71	29.8814	0		2516.09	2.7124					19608.6	54.7267	0.7342		19602.4	0
		2504.7	29.8862	0		2517.11	2.6883					19609.6	54.6045	0.6584		19603.5	0
		2505.8	29.9064	0		2518.12	2.3801					19610.6	54.6197	0.6971		19604.5	0
		2506.9	29.9022	0		2519.11	2.3452					19611.7	54.6197	0.6991		19605.5	0
		2508.01	29.9115	0		2520.13	2.3226					19612.7	54.5527	0.7251		19606.5	0
		2509.06	29.9118	0		2521.22	2.2581					19613.7	54.5194	0.7136		19607.5	0
		2510.06	29.9385	0.087		2522.22	2.1791					19614.7	54.4644	0.7187		19608.6	0
		2511.06	29.9205	0.0408		2523.22	2.1791					19615.7	54.3843	0.6709		19609.6	0
		2512.08	29.9239	0.0081061		2524.22	2.1141					19616.7	54.3643	0.7002		19610.6	0
		2513.08	29.9239	0.0454		2525.24	2.027					19617.7	54.3018	0.6715		19611.7	0
		2514.07	29.9304	0.0194		2526.25	1.8933					19618.7	54.2577	0.6764		19612.7	0
		2515.08	29.9072	0		2527.39	1.8353					19619.7	54.2033	0.694		19613.7	0
		2516.09	29.9239	0		2528.55	1.7426					19620.8	54.1811	0.678		19614.7	0
		2517.11	29.9233	0		2529.75	1.6381					19621.8	54.1811	0.7079		19615.7	0
		2518.12	29.8937	0		2530.75	1.5149					19622.8	54.138	0.7028		19616.7	0
		2519.12	29.8994	0.035		2531.83	1.4521					19623.9	54.0911	0.6966		19617.7	0
		2520.13	29.9197	0.069		2532.82	1.4521					19624.9	54.0309	0.6802		19618.7	0
		2521.22	29.9003	0.0042614		2533.9	1.4108					19626	53.9449	0.6537		19619.7	0
		2522.22	29.9203	0.0602		2534.97	1.3225					19627	53.9226	0.6835		19620.8	0
		2523.22	29.9203	0.0659		2536.13	1.2995					19628	53.8802	0.7216		19621.8	0
		2524.24	29.9242	0.073		2537.13	1.2563					19629.1	53.7952	0.6661		19622.8	0
		2525.24	29.9265	0.0852		2538.14	1.0571					19630.1	53.7674	0.6983		19623.8	0
		2526.25	29.8976	0.0437		2539.16	0.9931					19631.1	53.7345	0.6718		19624.9	0
		2527.39	29.8809	0.0089573		2540.16	0.9274					19632.1	53.7345	0.6861		19626	0
		2528.55	29.8826	0.0385		2541.24	0.861					19633.1	53.6329	0.6528		19627	0
		2529.76	29.8979	0.0891		2542.24	0.788					19634.2	53.6146	0.6999		19628	0
		2530.75	29.8875	0.0993		2543.24	0.788					19635.2	53.5532	0.6743		19629.1	0
		2531.83	29.8841	0.0757		2544.27	0.7399					19636.2	53.5314	0.704		19630.1	0
		2532.82	29.8841	0.081		2545.28	0.6885					19637.3	53.4723	0.6511		19631.1	0
		2533.9	29.8793	0.1221		2546.3	0.5561					19638.3	53.4439	0.7009		19632.1	0
		2534.97	29.8732	0.1115		2547.37	0.4546					19639.3	53.3941	0.675		19633.1	0
		2536.13	29.8759	0.0899		2548.45	0.4588					19640.4	53.3147	0.6678		19634.2	0
		2537.13	29.8615	0.1321		2549.46	0.3547					19641.4	53.3147	0.6759		19635.2	0
		2538.14	29.8501	0.1195		2550.53	0.2835					19642.5	53.2735	0.671		19636.2	0
		2539.16	29.8341	0.1316		2551.54	0.2051					19643.5	53.2379	0.6983		19637.3	0
		2540.16	29.8437	0.1673		2552.55	0.2051					19644.6	53.1975	0.6671		19638.3	0
		2541.24	29.8405	0.181		2553.59	0.2128					19645.6	53.161	0.6756		19639.3	0
		2542.24	29.8142	0.172		2554.58	0.141					19646.6	53.1109	0.6701		19640.4	0
		2543.24	29.8142	0.2383		2555.59	0.0959					19647.6	53.0497	0.6643		19641.4	0
		2544.27	29.8291	0.2671		2556.66	0.0224					19648.6	52.9585	0.6411		19642.5	0
		2545.28	29.7926	0.2401		2557.75	0					19649.7	52.944	0.6266		19643.5	0
		2546.3	29.7878	0.2816		2558.86	0					19650.7	52.8764	0.6139		19644.6	0
		2547.37	29.765	0.2844		2559.96	0					19651.7	52.8764	0.6592		19645.6	0
		2548.45	29.7551	0.2618		2561.01	0					19652.7	52.8584	0.6616		19646.6	0
		2549.46	29.7452	0.2849		2562.02	0					19654	52.7902	0.6557		19647.6	0
		2550.53	29.723	0.2351		2563.05	0					19655	52.7124	0.6436		19648.6	0
		2551.54	29.6877	0.2129		2564.05	0					19656	52.6826	0.6524		19649.7	0
		2552.55	29.6877	0.2641		2565.07	0					19657	52.6241	0.6754		19650.7	0
		2553.59	29.6651	0.2555		2566.06	0					19658.1	52.6325	0.6994		19651.7	0
		2554.58	29.6387	0.2056		2567.09	0					19659.1	52.5429	0.6634		19652.7	0
		2555.59	29.6154	0.1969		2568.08	0					19660.2	52.5236	0.6489		19654	0
		2556.66	29.6176	0.2674		2569.15	0					19661.2	52.4557	0.6511		19655	0
		2557.75	29.5943	0.2427		2570.19	0					19662.2	52.4428	0.6551		19656	0
		2558.86	29.5979	0.2909		2571.24	0					19663.3	52.4095	0.6624		19657	0
		2559.96	29.5731	0.356		2572.29	0					19664.3	52.3375	0.646		19658.1	0
		2561.01	29.5448	0.3393		2573.3	0					19665.3	52.3394	0.7378		19659.1	0
		2562.02	29.5273	0.3553		2574.52	0					19666.4	52.2906	0.7087		19660.2	0
		2563.05	29.5273	0.36		2575.56	0					19667.4	52.2456	0.6971		19661.2	0
		2564.05	29.5089	0.3707		2576.56	0					19668.5	52.193	0.7142		19662.2	0
		2565.07	29.4739	0.3044		2577.65	0					19669.5	52.1301	0.6624		19663.3	0
		2566.06	29.4652	0.3782		2578.67	0					19670.5	52.1357	0.6638		19664.3	0
		2567.09	29.4448	0.361		2579.69	0					19671.5	52.0848	0.6767		19665.3	0
		2568.09	29.3882	0.2672		2580.72	0					19672.7	52.0211	0.7042		19666.4	0
		2569.15	29.3683	0.3062		2581.74	0					19673.7	52.0004	0.721		19667.4	0
		2570.19	29.3416	0.2659		2582.9	0					19674.7	51.9495	0.7239		19668.5	0
		2571.24	29.3387	0.3432		2583.96	0					19675.7	51.8874	0.6816		19669.5	0
		2572.29	29.3135	0.3052		2584.95	0					19676.7	51.8459	0.673		19670.5	0
		2573.3	29.3135	0.4187		2585.97	0					19677.8	51.7578	0.6529		19671.5	0
		2574.52	29.2606	0.3226		2586.96	0					19678.8	51.7379	0.6917		19672.7	0
		2575.56	29.2492	0.2874		2588.09	0					19679.8	51.6939	0.6578		19673.7	0
		2576.56	29.2433	0.3241		2589.11	0					19680.8	51.6939	0.6859		19674.7	0
		2577.65	29.2018	0.2992		2590.11	0					19681.8	51.624	0.6752		19675.7	0
		2578.67	29.1974	0.2934		2591.27	0					19682.9	51.6061	0.6902		19676.7	0
		2579.69	29.1533	0.3295		2592.3	0					19683.9	51.5645	0.6963		19677.8	0
		2580.72	29.1491	0.3532		2593.3	0					19684.9	51.5159	0.7133		19678.8	0
		2581.74	29.0877	0.2553		2594.36	0					19685.9	51.3996	0.6673		19679.8	0
		2582.9	29.0877	0.2987		2595.36	0					19686.9	51.3885	0.6791		19680.8	0
		2583.96	29.0947	0.3485		2596.36	0					19688	51.358	0.7269		19681.8	0
		2584.95	29.0693	0.3006		2597.42	0					19689	51.2836	0.6731		19682.9	0
		2585.97	29.0426	0.2992		2598.44	0					19690	51.2877	0.6756		19683.9	0
		2586.97	29.0418	0.4006		2599.48	0					19691.1	51.2877	0.725		19684.9	0
		2588.09	28.9762	0.3297		2600.62	0					19692.2	51.2206	0.6896		19685.9	0
		2589.11	28.9595	0.3454		2601.83	0					19693.3	51.1227	0.6586		19686.9	0
		2590.11	28.951	0.3555		2602.92	0					19694.3	51.0797	0.688		19688	0
		2591.27	28.9279	0.375		2603.93	0					19695.3	51.0254	0.6699		19689	0
		2592.3	28.909	0.36		2605	0					19696.4	51.0132	0.7016		19690	0
		2593.3	28.909	0.4156		2606.09	0					19697.5	50.9816	0.7262		19691.1	0
		2594.36	28.882	0.4042		2607.14	0					19698.5	50.9193	0.6831		19692.2	0
		2595.36	28.8267	0.3327		2608.28	0					19699.6	50.8438	0.6717		19693.3	0
		2596.36	28.802	0.312		2609.4	0					19700.6	50.8438	0.6703		19694.3	0
		2597.42	28.7761	0.2643		2610.45	0					19701.7	50.8066	0.6825		19695.3	0
		2598.44	28.7616	0.2939		2611.57	0					19702.7	50.749	0.7043		19696.4	0
		2599.48	28.7309	0.2825		2612.57	0					19703.8	50.7126	0.7299		19697.5	0
		2600.62	28.7173	0.29		2613.57	0					19704.8	50.6615	0.6967		19698.5	0
		2601.83	28.6822	0.2799		2614.62	0					19705.8	50.5908	0.7052		19699.6	0
		2602.92	28.6608	0.2801		2615.62	0					19706.8	50.5351	0.6692		19700.6	0
		2603.93	28.6443	0.2507		2616.64	0					19707.9	50.508	0.7073		19701.7	0
		2605	28.6295	0.3031		2617.66	0					19708.9	50.4178	0.6765		19702.7	0
		2606.09	28.6295	0.3165		2618.67	0					19709.9	50.4137	0.6731		19703.8	0
		2607.14	28.598	0.3131		2619.7	0					19710.9	50.4137	0.7192		19704.8	0
		2608.28	28.5719	0.2684		2620.75	0					19711.9	50.3541	0.6996		19705.8	0
		2609.4	28.5545	0.2996		2621.75	0					19712.9	50.3331	0.7245		19706.8	0
		2610.45	28.5278	0.2788		2622.83	0					19714	50.2784	0.6933		19707.9	0
		2611.57	28.5058	0.2758		2623.92	0					19715	50.1967	0.6953		19708.9	0
		2612.57	28.5058	0.3062		2625.01	0					19716	50.1665	0.6978		19709.9	0
		2613.57	28.4634	0.26		2626.05	0					19717	50.1175	0.7055		19710.9	0
		2614.62	28.4569	0.2923		2627.05	0					19718	50.0576	0.6612		19711.9	0
		2615.62	28.4282	0.2863		2628.05	0					19719	50.0507	0.7075		19712.9	0
		2616.64	28.4285	0.3337		2629.06	0					19720.1	49.9931	0.6651		19714	0
		2617.66	28.3961	0.3026		2630.06	0					19721.1	49.9931	0.6966		19715	0
		2618.67	28.3813	0.3206		2631.11	0					19722.1	49.9431	0.6812		19716	0
		2619.7	28.3624	0.3577		2632.11	0					19723.2	49.8573	0.6806		19717	0
		2620.75	28.3457	0.3987		2633.11	0					19724.3	49.7867	0.6752		19718	0
		2621.75	28.3274	0.3935		2634.14	0					19725.3	49.7786	0.7238		19719	0
		2622.83	28.3034	0.3461		2635.18	0					19726.3	49.6977	0.6842		19720.1	0
		2623.92	28.2762	0.2983		2636.39	0					19727.4	49.6843	0.6989		19721.1	0
		2625.01	28.2497	0.2848		2637.4	0					19728.5	49.6063	0.6935		19722.1	0
		2626.05	28.2339	0.2769		2638.91	0					19729.6	49.5485	0.6533		19723.2	0
		2627.05	28.2096	0.2905		2639.91	0					19730.7	49.5485	0.6633		19724.3	0
		2628.05	28.1715	0.2904		2640.95	0					19731.7	49.4896	0.6915		19725.3	0
		2629.06	28.1338	0.2793		2641.94	0					19732.7	49.4537	0.679		19726.3	0
		2630.06	28.1182	0.2845		2642.95	0					19733.8	49.3973	0.6757		19727.4	0
		2631.13	28.1197	0.3941		2643.95	0					19734.8	49.3835	0.7038		19728.5	0
		2632.13	28.1197	0.4475		2644.97	0					19735.9	49.2964	0.6809		19729.6	0
		2633.18	28.1009	0.4169		2646.01	0					19737	49.26	0.6613		19730.7	0
		2634.18	28.0899	0.4006		2647.02	0					19738	49.2005	0.699		19731.7	0
		2635.18	28.0584	0.4454		2648.09	0					19739.1	49.1968	0.6957		19732.7	0
		2636.39	28.0165	0.4128		2649.09	0					19740.1	49.1297	0.6643		19733.8	0
		2637.4	27.9849	0.4372		2650.15	0					19741	49.1297	0.7136		19734.8	0
		2638.91	27.9573	0.5056		2651.16	0					19742.1	49.0882	0.6851		19735.9	0
		2639.91	27.8983	0.4256		2652.34	0					19743.1	49.0588	0.7214		19737	0
		2640.95	27.8673	0.3916		2653.34	0					19744.1	48.9752	0.6745		19738	0
		2641.94	27.8673	0.4414		2654.36	0					19745.1	48.9147	0.6548		19739.1	0
		2642.95	27.8652	0.425		2655.42	0					19746.2	48.8429	0.6639		19740.1	0
		2643.95	27.8087	0.3789		2656.42	0					19747.2	48.8131	0.68		19741	0
		2644.97	27.79	0.3854		2657.44	0					19748.2	48.7849	0.6887		19742.1	0
		2646.01	27.7439	0.3452		2658.6	0					19749.2	48.7146	0.637		19743.1	0
		2647.11	27.692	0.2553		2659.68	0					19750.3	48.7146	0.6586		19744.1	0
		2648.18	27.6732	0.2553		2660.68	0					19751.3	48.7001	0.688		19745.1	0
		2649.23	27.6598	0.2921		2661.74	0					19752.4	48.6025	0.6678		19746.2	0
		2650.28	27.632	0.2977		2662.76	0					19753.4	48.5845	0.6849		19747.2	0
		2651.53	27.632	0.403		2663.79	0					19754.5	48.5311	0.6966		19748.2	0
		2652.58	27.5997	0.343		2664.89	0					19755.6	48.4792	0.6639		19749.2	0
		2653.67	27.5756	0.3623		2665.93	0					19756.6	48.423	0.6556		19750.3	0
		2654.68	27.5526	0.3722		2666.95	0					19757.6	48.4144	0.7149		19751.3	0
		2655.75	27.551	0.3959		2668	0					19758.7	48.3053	0.6321		19752.4	0
		2656.79	27.5326	0.4513		2669.01	0					19759.7	48.3053	0.6549		19753.4	0
		2657.78	27.5001	0.438		2670.02	0					19760.8	48.2771	0.6874		19754.5	0
		2658.8	27.4698	0.4279		2671.07	0					19761.8	48.2124	0.6749		19755.6	0
		2659.9	27.4163	0.3855		2672.07	0					19762.8	48.2099	0.699		19756.6	0
		2660.94	27.4163	0.4251		2673.14	0					19763.8	48.1323	0.6627		19757.6	0
		2662.01	27.3823	0.4097		2674.28	0					19764.9	48.1081	0.6845		19758.7	0
		2663.18	27.3502	0.3584		2675.33	0					19765.9	48.0724	0.7257		19759.7	0
		2664.28	27.335	0.4795		2676.42	0					19766.9	47.9901	0.6866		19760.8	0
		2665.48	27.2819	0.412		2677.43	0					19767.9	47.9393	0.6476		19761.8	0
		2666.47	27.2568	0.4042		2678.48	0					19769.1	47.8909	0.6578		19762.8	0
		2667.51	27.2313	0.4196		2679.48	0					19770.1	47.8909	0.6986		19763.8	0
		2668.54	27.2033	0.397		2680.62	0					19771.1	47.8638	0.6932		19764.9	0
		2669.55	27.1821	0.4012		2681.68	0					19772.2	47.81	0.6914		19765.9	0
		2670.63	27.1566	0.4333		2682.67	0					19773.3	47.7372	0.6928		19766.9	0
		2671.63	27.1566	0.4767		2683.68	0					19774.5	47.6902	0.6907		19767.9	0
		2672.66	27.0779	0.4034		2684.67	0					19775.5	47.6258	0.6813		19769.1	0
		2673.67	27.0662	0.4437		2685.74	0					19776.5	47.6174	0.7152		19770.1	0
		2674.68	27.0445	0.4494		2686.81	0					19777.6	47.574	0.7054		19771.1	0
		2675.68	27.0123	0.4174		2688.01	0					19778.7	47.4836	0.6373		19772.2	0
		2676.69	26.9965	0.4636		2689.03	0					19779.7	47.4836	0.6643		19773.3	0
		2677.7	26.9731	0.4733		2690.03	0					19780.7	47.4559	0.6934		19774.5	0
		2678.72	26.9325	0.4114		2691.05	0					19781.7	47.3859	0.6569		19775.5	0
		2679.72	26.9101	0.4252		2692.06	0					19782.7	47.3381	0.7096		19776.5	0
		2680.72	26.8701	0.4783		2693.16	0					19783.8	47.3028	0.696		19777.6	0
		2681.72	26.8377	0.4909		2694.26	0					19784.9	47.2697	0.7257		19778.7	0
		2682.72	26.8134	0.4434		2695.32	0					19785.9	47.2175	0.7187		19779.7	0
		2683.72	26.7974	0.4692		2696.33	0					19786.9	47.1282	0.6701		19780.7	0
		2684.72	26.7584	0.4384		2697.32	0					19787.9	47.0973	0.6781		19781.7	0
		2685.74	26.7296	0.3935		2698.33	0					19788.9	47.0973	0.6756		19782.7	0
		2686.81	26.7195	0.51		2699.34	0					19789.9	47.044	0.6969		19783.8	0
		2688.01	26.6845	0.4971		2700.38	0					19791	46.9876	0.6797		19784.9	0
		2689.03	26.6159	0.4433		2701.47	0					19792	46.9654	0.7025		19785.9	0
		2690.03	26.5767	0.4497		2702.47	0					19793.1	46.9174	0.6928		19786.9	0
		2691.07	26.5767	0.4954		2703.54	0					19794.1	46.8476	0.6678		19787.9	0
		2692.07	26.5471	0.4671		2704.58	0					19795	46.8109	0.6881		19788.9	0
		2693.16	26.5218	0.4206		2705.68	0					19796	46.7584	0.6661		19789.9	0
		2694.26	26.5152	0.4738		2706.67	0					19797	46.7092	0.6554		19791	0
		2695.32	26.442	0.4786		2707.68	0					19798	46.6791	0.6847		19792	0
		2696.33	26.4202	0.491		2708.68	0					19799.1	46.6791	0.7074		19793.1	0
		2697.32	26.3807	0.4739		2709.69	0					19800.1	46.6434	0.7148		19794.1	0
		2698.33	26.3381	0.4502		2710.7	0					19801.2	46.5773	0.6953		19795	0
		2699.34	26.3145	0.4648		2711.7	0					19802.2	46.5546	0.7257		19796	0
		2700.39	26.2982	0.4723		2712.73	0					19803.3	46.4353	0.6783		19797	0
		2701.47	26.2982	0.5373		2713.72	0					19804.3	46.4188	0.699		19798	0
		2702.47	26.2663	0.5318		2714.81	0					19805.3	46.3522	0.6583		19799.1	0
		2703.54	26.1903	0.4573		2715.82	0					19806.3	46.3084	0.6972		19800.1	0
		2704.58	26.1612	0.4534		2716.83	0					19807.3	46.2802	0.716		19801.2	0
		2705.68	26.1276	0.4501		2717.86	0					19808.4	46.2371	0.6812		19802.2	0
		2706.67	26.098	0.4389		2718.86	0					19809.5	46.2371	0.7153		19803.3	0
		2707.68	26.0668	0.4587		2719.95	0					19810.5	46.1537	0.6793		19804.3	0
		2708.73	26.0465	0.4756		2720.96	0					19811.5	46.123	0.6786		19805.3	0
		2709.73	26.0142	0.4214		2722.03	0					19812.5	46.0737	0.6663		19806.3	0
		2710.73	25.9855	0.4838		2723.03	0					19813.6	46.0373	0.7345		19807.3	0
		2711.73	25.9508	0.5189		2724.14	0					19814.6	45.9988	0.7042		19808.4	0
		2712.75	25.9243	0.4846		2725.22	0					19815.6	45.9348	0.7085		19809.5	0
		2713.76	25.8949	0.5128		2726.25	0					19816.7	45.9084	0.7062		19810.5	0
		2714.81	25.8694	0.4926		2727.28	0					19817.7	45.8717	0.7051		19811.5	0
		2715.82	25.8278	0.4534		2728.28	0					19818.7	45.8012	0.6512		19812.5	0
		2716.83	25.8002	0.418		2729.52	0					19819.8	45.7726	0.665		19813.6	0
		2717.86	25.7952	0.5395		2730.56	0					19820.7	45.7302	0.6804		19814.6	0
		2718.86	25.7341	0.4946		2731.56	0					19821.8	45.6897	0.7275		19815.6	0
		2719.95	25.678	0.4574		2732.87	0					19822.8	45.628	0.7101		19816.7	0
		2720.96	25.6698	0.4799		2733.95	0					19823.8	45.5743	0.6786		19817.7	0
		2722.03	25.6237	0.397		2734.97	0					19824.8	45.5312	0.6796		19818.7	0
		2723.03	25.6105	0.3971		2736.14	0					19825.8	45.5149	0.6958		19819.7	0
		2724.14	25.5867	0.4548		2737.24	0					19826.9	45.4206	0.6575		19820.7	0
		2725.22	25.5759	0.5103		2738.26	0					19827.9	45.3697	0.6564		19821.8	0
		2726.25	25.5057	0.4277		2739.32	0					19829	45.3697	0.6574		19822.8	0
		2727.28	25.4675	0.4483		2740.38	0					19829.9	45.3301	0.6807		19823.8	0
		2728.28	25.4344	0.4917		2741.39	0					19831	45.2947	0.6986		19824.8	0
		2729.52	25.4071	0.4889		2742.48	0					19832	45.2648	0.6956		19825.8	0
		2730.56	25.4071	0.4877		2743.5	0					19833.1	45.2261	0.7195		19826.8	0
		2731.56	25.3939	0.5061		2744.5	0					19834.1	45.1024	0.6641		19827.8	0
		2732.87	25.3328	0.4745		2745.5	0					19835.2	45.0988	0.6997		19828.8	0
		2733.95	25.2908	0.4644		2746.5	0					19836.2	45.0296	0.6957		19829.9	0
		2734.97	25.2671	0.5342		2747.5	0					19837.3	45.0071	0.6755		19830.9	0
		2736.14	25.2137	0.5075		2748.53	0					19838.3	44.9725	0.6785		19832	0
		2737.24	25.1528	0.4399		2749.55	0					19839.3	44.9725	0.7403		19833.1	0
		2738.26	25.1337	0.4695		2750.55	0					19840.3	44.9252	0.7145		19834.1	0
		2739.32	25.1337	0.5349		2751.56	0					19841.3	44.8627	0.6895		19835.2	0
		2740.38	25.1083	0.5254		2752.61	0					19842.4	44.7609	0.6551		19836.2	0
		2741.39	25.0742	0.5178		2753.61	0					19843.4	44.7216	0.6912		19837.3	0
		2742.48	25.0376	0.5173		2754.62	0					19844.4	44.7067	0.7358		19838.3	0
		2743.5	24.9758	0.4524		2755.76	0					19845.4	44.663	0.7125		19839.3	0
		2744.5	24.9422	0.4188		2756.81	0					19846.4	44.6275	0.7379		19840.3	0
		2745.5	24.9202	0.4802		2757.81	0					19847.5	44.5825	0.7014		19841.3	0
		2746.52	24.8857	0.5187		2758.89	0					19848.5	44.533	0.6629		19842.4	0
		2747.73	24.8462	0.4835		2759.91	0					19849.5	44.533	0.7021		19843.4	0
		2748.78	24.826	0.5095		2760.96	0					19850.5	44.4636	0.6799		19844.4	0
		2749.81	24.7954	0.5371		2761.95	0					19851.6	44.4003	0.6657		19845.4	0
		2750.83	24.7612	0.4756		2763.02	0					19852.7	44.3723	0.7112		19846.4	0
		2751.88	24.7333	0.4883		2764.03	0					19853.8	44.3053	0.7113		19847.5	0
		2753.09	24.7121	0.5123		2765.11	0					19854.8	44.2539	0.6893		19848.5	0
		2754.1	24.6562	0.4742		2766.11	0					19855.9	44.2035	0.7007		19849.5	0
		2755.28	24.5952	0.468		2767.2	0					19856.9	44.1403	0.6558		19850.5	0
		2756.28	24.5817	0.4942		2768.22	0					19858	44.1403	0.6963		19851.6	0
		2757.36	24.5465	0.5136		2769.28	0					19859	44.1013	0.6661		19852.7	0
		2758.36	24.5019	0.4531		2770.31	0					19860.1	44.0212	0.6869		19853.8	0
		2759.36	24.5019	0.503		2771.36	0					19861	44.0089	0.695		19854.8	0
		2760.36	24.4685	0.4776		2772.55	0					19862.1	43.9757	0.7015		19855.9	0
		2761.41	24.4396	0.4651		2773.58	0					19863.1	43.9198	0.7193		19856.9	0
		2762.5	24.4015	0.4936		2774.58	0					19864.2	43.8319	0.6818		19858	0
		2763.65	24.3447	0.472		2775.58	0					19865.2	43.7614	0.6279		19859	0
		2764.8	24.3126	0.431		2776.61	0					19866.2	43.7479	0.7217		19860.1	0
		2765.84	24.2681	0.4277		2777.62	0					19867.2	43.6795	0.6677		19861	0
		2766.86	24.2555	0.524		2778.64	0					19868.2	43.6795	0.674		19862.1	0
		2767.86	24.2284	0.5259		2779.62	0					19869.3	43.6795	0.7086		19863.1	0
		2768.89	24.2079	0.5183		2780.66	0					19870.3	43.6304	0.699		19864.2	0
		2769.92	24.1865	0.5378		2781.66	0					19871.3	43.5893	0.6976		19865.2	0
		2770.92	24.1356	0.4437		2782.73	0					19872.3	43.5499	0.7232		19866.2	0
		2771.95	24.0941	0.4687		2783.95	0					19873.3	43.4661	0.6666		19867.2	0
		2773.03	24.0856	0.5762		2784.99	0					19874.3	43.4	0.6663		19868.2	0
		2774.13	24.0413	0.5639		2786.01	0					19875.3	43.3763	0.7152		19869.3	0
		2775.31	23.9723	0.4765		2787.02	0					19876.3	43.3172	0.692		19870.3	0
		2776.39	23.9415	0.4529		2788.05	0					19877.4	43.3089	0.6867		19871.3	0
		2777.53	23.9218	0.4829		2789.08	0					19878.5	43.2558	0.6752		19872.3	0
		2778.54	23.89	0.4654		2790.07	0					19879.5	43.2558	0.7501		19873.3	0
		2779.58	23.89	0.5382		2791.16	0					19880.5	43.1505	0.6701		19874.3	0
		2780.66	23.8331	0.4708		2792.32	0					19881.5	43.1276	0.7173		19875.3	0
		2781.66	23.7675	0.4284		2793.31	0					19882.5	43.0884	0.6745		19876.3	0
		2782.73	23.7311	0.4239		2794.32	0					19883.6	43.0081	0.7005		19877.4	0
		2783.95	23.7088	0.4432		2795.42	0					19884.8	42.9599	0.712		19878.5	0
		2784.99	23.6926	0.5095		2796.47	0					19885.8	42.9577	0.7217		19879.5	0
		2786.01	23.66	0.4762		2797.61	0					19886.9	42.823	0.6496		19880.5	0
		2787	23.6383	0.5513		2798.62	0					19887.9	42.823	0.6505		19881.5	0
		2788.05	23.5982	0.5422		2799.69	0					19888.9	42.8186	0.6756		19882.5	0
		2789.08	23.5795	0.5497		2800.89	0					19889.9	42.7736	0.6537		19883.6	0
		2790.07	23.5371	0.4712		2801.98	0					19890.9	42.7372	0.6759		19884.8	0
		2791.16	23.5027	0.4795		2803.01	0					19891.9	42.6977	0.6959		19885.8	0
		2792.3	23.4723	0.5411		2804	0					19892.9	42.6251	0.6811		19886.9	0
		2793.31	23.4213	0.4827		2805.2	0					19893.9	42.6141	0.7357		19887.9	0
		2794.32	23.4066	0.5358		2806.2	0					19895	42.5476	0.7185		19888.9	0
		2795.42	23.3413	0.4572		2807.21	0					19896	42.4609	0.6877		19889.9	0
		2796.47	23.3062	0.4459		2808.2	0					19897	42.4315	0.6764		19890.9	0
		2797.61	23.2797	0.5208		2809.34	0					19898	42.4315	0.6766		19891.9	0
		2798.62	23.2797	0.5753		2810.35	0					19899	42.397	0.7055		19892.9	0
		2799.69	23.241	0.5098		2811.43	0					19900	42.3025	0.6729		19893.9	0
		2800.89	23.1749	0.4303		2812.48	0					19901	42.2996	0.6751		19895	0
		2801.98	23.1537	0.4634		2813.49	0					19902.1	42.2156	0.7511		19896	0
		2803.01	23.109	0.4283		2814.56	0					19903.1	42.2299	0.8494		19897	0
		2804	23.0906	0.4643		2815.57	0					19904.1	42.119	0.6318		19898	0
		2805.2	23.0573	0.5339		2816.64	0					19905.1	42.0662	0.6453		19899	0
		2806.2	22.9934	0.4349		2817.68	0					19906.1	42.0524	0.7181		19900	0
		2807.21	22.9635	0.434		2818.72	0					19907.1	42.0071	0.7077		19901	0
		2808.2	22.9635	0.4705		2819.81	0					19908.1	42.0071	0.8361		19902.1	0
		2809.34	22.9426	0.519		2820.9	0					19909.2	41.9695	0.8445		19903.1	0
		2810.35	22.9057	0.4482		2821.93	0					19910.2	41.9528	0.7205		19904.1	0
		2811.43	22.8784	0.4896		2822.98	0					19911.2	41.8865	0.6679		19905.1	0
		2812.48	22.8386	0.4762		2824.01	0					19912.2	41.8219	0.7088		19906.1	0
		2813.49	22.7743	0.4042		2825.02	0					19913.2	41.7675	0.6807		19907.1	0
		2814.56	22.7609	0.455		2826.04	0					19914.3	41.6847	0.6504		19908.1	0
		2815.57	22.7315	0.431		2827.03	0					19915.4	41.6378	0.675		19909.2	0
		2816.64	22.7095	0.4741		2828.19	0					19916.4	41.5908	0.6377		19910.2	0
		2817.68	22.6658	0.4768		2829.26	0					19917.5	41.5711	0.6449		19911.2	0
		2818.72	22.6658	0.5213		2830.31	0					19918.5	41.5711	0.6887		19912.2	0
		2819.81	22.616	0.5029		2831.31	0					19919.6	41.4975	0.6869		19913.2	0
		2820.9	22.5821	0.4808		2832.39	0					19920.7	41.4414	0.696		19914.3	0
		2821.93	22.5563	0.5274		2833.39	0					19921.7	41.4338	0.7042		19915.4	0
		2822.98	22.5158	0.5082		2834.47	0					19922.8	41.2509	0.6096		19916.4	0
		2824.01	22.499	0.5484		2835.56	0					19923.8	41.1412	0.5377		19917.5	0
		2825.02	22.4555	0.4919		2836.58	0					19924.8	41.3069	0.6802		19918.5	0
		2826.04	22.4108	0.5322		2837.64	0					19925.9	41.2366	0.6257		19919.6	0
		2827.03	22.3887	0.5314		2838.84	0					19926.9	41.1288	0.5854		19920.7	0
		2828.19	22.3466	0.5175		2839.85	0					19929	41.0501	0.5968		19922.8	0
		2829.26	22.3251	0.4783		2840.92	0					19930	40.8748	0.4828		19923.8	0
		2830.31	22.2735	0.4345		2841.97	0					19931.1	40.8243	0.4599		19924.8	0
		2831.31	22.2451	0.5009		2843.05	0					19932.1	40.9759	0.3196		19925.9	0
		2832.39	22.205	0.4805		2844.2	0					19933.2	40.9799	0.1641		19926.9	0
		2833.39	22.1923	0.5279		2845.29	0					19934.2	40.8593	0.1945		19927.9	0
		2834.47	22.1238	0.4506		2846.35	0					19935.2	40.8437	0.044		19929	0
		2835.56	22.0988	0.4571		2847.36	0					19936.2	40.8034	-0.1298		19930	0
		2836.58	22.0688	0.5383		2848.41	0					19937.2	40.7275	-0.207		19931.1	0
		2837.64	22.0688	0.5833		2849.48	0					19938.3	40.7275	-0.0446		19932.1	0
		2838.84	22.0365	0.6027		2850.55	0					19939.3	40.7016	0.4868		19933.2	0
		2839.85	21.9715	0.475		2851.64	0					19940.3	40.6428	0.7167		19934.2	0
		2840.92	21.9429	0.453		2852.65	0					19941.4	40.5719	0.6048		19935.2	0
		2841.97	21.9026	0.441		2853.66	0					19942.4	40.5057	0.5409		19936.2	0
		2843.05	21.8766	0.5274		2854.67	0					19943.4	40.4873	0.537		19937.2	0
		2844.2	21.8462	0.5345		2855.69	0					19944.5	40.4324	0.5226		19938.2	0
		2845.27	21.7696	0.4683		2856.7	0					19945.5	40.4194	0.8483		19939.3	0
		2846.27	21.747	0.4694		2857.82	0					19946.5	40.3952	0.8306		19940.3	0
		2847.27	21.7117	0.4703		2858.89	0					19947.6	40.3952	1.0579		19941.4	0
		2848.41	21.7117	0.5119		2859.93	0					19948.6	40.3407	0.8797		19942.4	0
		2849.48	21.6948	0.5392		2860.97	0					19949.7	40.2862	0.8025		19943.4	0
		2850.55	21.6607	0.4737		2862.13	0					19950.7	40.2567	0.7713		19944.5	0
		2851.64	21.5868	0.4757		2863.12	0					19951.7	40.2372	0.7485		19945.5	0
		2852.65	21.5574	0.4856		2864.22	0					19952.8	40.5664	1.0098		19946.5	0
		2853.66	21.5182	0.4408		2865.31	0					19953.8	40.7701	1.1975		19947.6	0
		2854.67	21.4948	0.4362		2866.42	0					19954.8	40.6106	1.0492		19948.6	0
		2855.69	21.4584	0.4292		2867.45	0					19955.8	40.7875	1.235		19949.7	0
		2856.7	21.4402	0.5294		2868.48	0					19956.9	40.97	1.3825		19950.7	0
		2857.8	21.408	0.5276		2869.5	0					19957.9	40.9929	1.4003		19951.7	0
		2858.89	21.408	0.5316		2870.55	0					19958.9	40.7845	1.3053		19952.8	0
		2859.93	21.3345	0.4681		2871.55	0					19959.9	40.0795	0.742		19953.8	0
		2860.97	21.2992	0.4458		2872.72	0					19961	39.7252	0.5209		19954.8	0
		2862.12	21.2797	0.4925		2873.84	0					19962	39.8008	0.6043		19955.8	0
		2863.12	21.259	0.4993		2874.9	0					19963	39.8148	0.6364		19956.9	0
		2864.22	21.2242	0.5419		2875.9	0					19964.1	39.8008	0.6539		19957.9	0.5558
		2865.31	21.1487	0.4671		2876.89	0					19965.1	39.7651	0.7087		19958.9	1.9274
		2866.42	21.1171	0.4942		2878	0					19966.1	39.3357	0.364		19959.9	2.1426
		2867.45	21.1171	0.5434		2879.11	0					19967.1	39.3357	0.3636		19961	1.8604
		2868.48	21.0786	0.5435		2880.11	0					19968.1	39.0513	0.168		19962	2.9464
		2869.5	21.056	0.4963		2881.13	0					19969.2	39.2207	0.3683		19963	3.7564
		2870.53	21.0148	0.5271		2882.16	0					19970.2	39.2633	0.435		19964.1	2.6025
		2871.55	20.9899	0.5303		2883.25	0					19971.2	39.2747	0.4852		19965.1	2.9578
		2872.7	20.9303	0.4752		2884.45	0					19972.4	39.2793	0.5096		19966.1	9.0048
		2873.84	20.8939	0.5086		2885.46	0					19973.4	39.2738	0.548		19967.1	9.0048
		2874.9	20.8491	0.4656		2886.53	0					19974.5	39.2338	0.5587		19968.1	12.9066
		2875.9	20.8233	0.5216		2887.54	0					19975.5	39.2665	0.6173		19969.2	14.3703
		2876.89	20.7862	0.5352		2888.66	0					19976.6	39.2	0.6028		19970.2	14.9076
		2878	20.7862	0.5762		2889.81	0					19977.6	39.2	0.6101		19971.2	15.0412
		2879.11	20.7259	0.4708		2890.82	0					19978.6	39.2004	0.6512		19972.3	13.692
		2880.11	20.6995	0.4715		2891.97	0					19979.6	39.1131	0.6099		19973.4	13.9848
		2881.13	20.6741	0.4536		2892.99	0					19980.6	39.1307	0.6705		19974.5	14.2907
		2882.16	20.6234	0.4905		2894	0					19981.6	39.0604	0.6246		19975.5	14.3246
		2883.25	20.6005	0.4957		2895.1	0					19982.6	39.0299	0.6533		19976.6	14.371
		2884.45	20.5381	0.4512		2896.15	0					19983.6	39.0054	0.6399		19977.6	14.371
		2885.46	20.4929	0.4033		2897.14	0					19984.6	38.9707	0.6515		19978.6	14.3336
		2886.53	20.4719	0.4473		2898.23	0					19985.6	38.9151	0.6856		19979.6	14.0891
		2887.54	20.4719	0.5135		2899.22	0					19986.6	38.8992	0.6706		19980.6	13.6543
		2888.66	20.4416	0.5096		2900.24	0					19987.6	38.8992	0.7838		19981.6	12.6513
		2889.81	20.4223	0.5124		2901.28	0					19988.6	38.8496	0.7672		19982.6	10.8506
		2890.82	20.3516	0.4658		2902.28	0					19989.6	38.7802	0.7925		19983.6	9.4898
		2891.97	20.3241	0.4851		2903.29	0					19990.6	38.7449	0.8544		19984.6	9.1699
		2892.99	20.2918	0.4785		2904.44	0					19991.7	38.6953	0.8239		19985.6	9.695
		2894	20.2727	0.505		2905.45	0					19992.7	38.6739	0.8388		19986.6	11.1624
		2895.1	20.2268	0.473		2906.55	0					19993.7	38.6254	0.8723		19987.6	11.1624
		2896.15	20.1893	0.5281		2907.65	0					19994.7	38.5746	0.7836		19988.6	12.4926
		2897.14	20.1653	0.5377		2908.68	0					19995.7	38.5373	0.6873		19989.6	13.3471
		2898.21	20.147	0.5661		2909.72	0					19996.7	38.4893	0.6472		19990.6	13.0814
		2899.2	20.1018	0.4754		2910.72	0					19997.7	38.4807	0.6611		19991.6	13.0488
		2900.2	20.0686	0.5063		2911.77	0					19998.7	38.4322	0.6531		19992.6	13.0437
		2901.28	20.0381	0.489		2912.77	0					19999.7	38.3936	0.6736		19993.6	12.3254
		2902.28	20.0053	0.4651		2913.76	0					20000.8	38.3384	0.6441		19994.7	11.9022
		2903.29	19.9789	0.5495		2914.86	0					20001.8	38.3226	0.6889		19995.7	12.1478
		2904.44	19.9092	0.4926		2916.01	0					20002.8	38.2572	0.6538		19996.7	12.4468
		2905.45	19.8795	0.4759		2917.05	0					20003.8	38.247	0.6781		19997.7	12.4058
		2906.55	19.8452	0.4492		2918.1	0					20004.9	38.1951	0.6518		19998.7	12.5891
		2907.65	19.8452	0.5403		2919.11	0					20005.9	38.0988	0.5713		19999.7	12.3197
		2908.64	19.7955	0.4901		2920.11	0					20007	38.0988	0.6335		20000.8	11.9153
		2909.65	19.7763	0.5046		2921.19	0					20008	37.9642	0.5585		20001.8	11.7534
		2910.72	19.7544	0.5245		2922.21	0					20009.1	37.9308	0.5643		20002.8	11.908
		2911.75	19.6816	0.4557		2923.28	0					20010.1	37.8315	0.515		20003.8	12.1275
		2912.77	19.6467	0.4388		2924.44	0					20011.1	37.7222	0.4301		20004.9	11.8688
		2913.76	19.6265	0.4485		2925.47	0					20012.2	37.7065	0.4628		20005.9	11.6525
		2914.86	19.6064	0.5192		2926.56	0					20013.2	37.6662	0.4448		20007	11.6525
		2916.01	19.556	0.4502		2927.73	0					20014.2	37.5747	0.4078		20008	11.9761
		2917.05	19.5319	0.5037		2928.74	0					20015.3	37.6307	0.4943		20009.1	12.0316
		2918.1	19.5035	0.5275		2929.75	0					20016.3	37.7068	0.5571		20010.1	11.8268
		2919.11	19.4729	0.462		2930.82	0					20017.4	37.7068	0.5865		20011.1	11.8087
		2920.11	19.438	0.4512		2931.81	0					20018.5	37.6774	0.605		20012.2	11.9066
		2921.19	19.4104	0.4292		2932.9	0					20019.5	37.6378	0.5766		20013.2	11.6112
		2922.21	19.3844	0.5047		2933.9	0					20020.5	37.5735	0.5498		20014.2	11.4988
		2923.28	19.3268	0.4931		2934.9	0					20021.6	37.5548	0.5637		20015.3	11.7388
		2924.37	19.3154	0.5057		2935.97	0					20022.6	37.4807	0.5429		20016.3	11.8918
		2925.47	19.2606	0.4566		2936.98	0					20023.6	37.4592	0.5665		20017.4	11.8918
		2926.56	19.2181	0.4249		2938.04	0					20024.7	37.4176	0.5383		20018.5	11.9541
		2927.73	19.2181	0.5278		2939.04	0					20025.7	37.4014	0.5242		20019.5	11.9389
		2928.74	19.1891	0.5033		2940.05	0					20026.8	37.4014	0.5426		20020.5	11.7708
		2929.74	19.1759	0.4745		2941.11	0					20027.9	37.3255	0.5093		20021.6	11.4782
		2930.82	19.1065	0.471		2942.19	0					20028.9	37.2824	0.4998		20022.6	10.922
		2931.81	19.0578	0.4132		2943.19	0					20029.9	37.2432	0.4982		20023.6	10.6843
		2932.9	19.0397	0.4335		2944.22	0					20030.9	37.2041	0.4999		20024.7	10.7809
		2933.9	19.0143	0.4349		2945.26	0					20031.9	37.1975	0.4941		20025.7	10.5939
		2934.9	18.9914	0.4665		2946.36	0					20033	37.143	0.4855		20026.8	10.5939
		2935.97	18.9402	0.4459		2947.45	0					20034	37.125	0.4899		20027.9	10.694
		2936.98	18.9238	0.4824		2948.49	0					20035	37.079	0.4531		20028.9	10.8484
		2938.04	18.9238	0.504		2949.53	0					20036	37.0301	0.4118		20029.9	10.8143
		2939.04	18.8587	0.4414		2950.73	0					20037.1	37.0301	0.4423		20030.9	10.7681
		2940.05	18.8401	0.4593		2951.73	0					20038.1	36.9948	0.453		20031.9	10.4693
		2941.11	18.8122	0.4607		2952.75	0					20039.1	36.9469	0.426		20033	10.0054
		2942.19	18.7837	0.4403		2953.8	0					20040.2	36.9416	0.4344		20034	10.1594
		2943.19	18.7442	0.4862		2954.86	0					20041.2	36.909	0.4068		20035	10.1128
		2944.22	18.7048	0.4732		2955.88	0					20042.2	36.8742	0.4171		20036	10.2214
		2945.26	18.6682	0.4604		2957.08	0					20043.3	36.8259	0.3891		20037.1	10.2214
		2946.36	18.6559	0.5048		2958.09	0					20044.3	36.7759	0.3677		20038.1	10.1492
		2947.45	18.6214	0.471		2959.21	0					20045.3	36.7696	0.363		20039.1	10.1944
		2948.49	18.592	0.4093		2960.23	0					20046.3	36.7696	0.3664		20040.2	10.2421
		2949.53	18.5638	0.4528		2961.23	0					20047.3	36.7491	0.3785		20041.2	10.0468
		2950.73	18.5433	0.4781		2962.35	0					20048.4	36.7139	0.3753		20042.2	9.6902
		2951.73	18.4786	0.4249		2963.42	0					20049.4	36.6821	0.3429		20043.3	9.7155
		2952.75	18.4466	0.4126		2964.51	0					20050.4	36.6457	0.3338		20044.3	9.6878
		2953.8	18.4169	0.4315		2965.52	0					20051.4	36.6041	0.3464		20045.3	9.7253
		2954.86	18.3812	0.39		2966.53	0					20052.5	36.6032	0.3498		20046.3	9.7253
		2955.87	18.3677	0.4745		2967.54	0					20053.5	36.5587	0.3091		20047.3	9.402
		2957.06	18.3677	0.5358		2968.56	0					20054.6	36.5332	0.3215		20048.4	9.0453
		2958.09	18.316	0.4408		2969.57	0					20055.7	36.5294	0.3194		20049.4	9.275
		2959.21	18.2841	0.4853		2970.65	0					20056.8	36.5294	0.3358		20050.4	9.4374
		2960.23	18.2476	0.4711		2971.65	0					20057.9	36.4921	0.3162		20051.4	9.2665
		2961.23	18.2228	0.4729		2972.72	0					20058.9	36.444	0.2997		20052.5	9.1731
		2962.33	18.1816	0.4576		2973.73	0					20060	36.4265	0.3032		20053.5	9.1155
		2963.42	18.1678	0.4711		2974.76	0					20061	36.4118	0.3084		20054.6	9.1419
		2964.51	18.1055	0.5011		2975.85	0					20062.2	36.4091	0.3237		20055.7	9.1124
		2965.52	18.078	0.4757		2976.87	0					20063.3	36.3599	0.283		20056.8	9.1124
		2966.53	18.078	0.4883		2977.9	0					20064.3	36.3474	0.2808		20057.9	8.9694
		2967.54	18.0256	0.4844		2978.89	0					20065.3	36.3226	0.2879		20058.9	8.9686
		2968.56	17.9967	0.4296		2979.92	0					20066.4	36.3226	0.2882		20060	8.9338
		2969.57	17.9707	0.4215		2980.92	0					20067.4	36.3184	0.2857		20061	8.8567
		2970.64	17.9384	0.3413		2981.92	0					20068.4	36.2824	0.29		20062.2	8.7052
		2971.65	17.9198	0.4936		2982.92	0					20069.4	36.2514	0.2818		20063.3	8.5945
		2972.72	17.8426	0.4828		2983.92	0					20070.4	36.2596	0.2946		20064.3	8.5589
		2973.73	17.8282	0.4178		2984.93	0					20071.4	36.2346	0.2858		20065.3	8.5171
		2974.75	17.8215	0.5131		2985.99	0					20072.4	36.1777	0.2499		20066.4	8.5171
		2975.85	17.7683	0.4018		2987.02	0					20073.4	36.174	0.2473		20067.4	8.4974
		2976.87	17.7683	0.5254		2988.06	0					20074.4	36.1808	0.2583		20068.4	8.3977
		2977.9	17.7462	0.5195		2989.13	0					20075.4	36.1418	0.2625		20069.4	8.1903
		2978.89	17.7581	0.5403		2990.27	0					20076.5	36.1418	0.2727		20070.4	8.1383
		2979.89	17.6597	0.4907		2991.31	0					20077.5	36.1234	0.2584		20071.4	7.9391
		2980.89	17.5902	0.3753		2992.31	0					20078.5	36.1111	0.2622		20072.4	7.9683
		2981.89	17.6101	0.4744		2993.32	0					20079.5	36.0834	0.2433		20073.4	7.9823
		2982.89	17.5544	0.4336		2994.31	0					20080.6	36.0617	0.2458		20074.4	7.9308
		2983.91	17.5611	0.4891		2995.36	0					20081.6	36.04	0.2386		20075.4	7.8581
		2984.91	17.4985	0.4345		2996.36	0					20082.6	36.0227	0.2309		20076.5	7.8581
		2985.99	17.4773	0.4781		2997.43	0					20083.6	36.0229	0.2623		20077.5	7.766
		2987.02	17.4773	0.5564		2998.47	0					20084.6	36.0131	0.2636		20078.5	7.7156
		2988.06	17.4033	0.4198		2999.52	0					20085.6	35.9805	0.2368		20079.5	7.6308
		2989.12	17.3926	0.5196		3000.61	0					20086.6	35.9805	0.2233		20080.6	7.5034
		2990.27	17.3557	0.4626		3001.7	0					20087.7	35.9791	0.2513		20081.6	7.3529
		2991.31	17.3208	0.4818		3002.71	0					20088.7	35.9375	0.228		20082.6	7.3367
		2992.31	17.2983	0.4749		3003.75	0					20089.8	35.9162	0.2093		20083.6	7.2373
		2993.32	17.2648	0.4721		3004.76	0					20090.8	35.9083	0.2177		20084.6	7.1721
		2994.31	17.2229	0.488		3005.91	0					20091.8	35.8935	0.242		20085.6	7.1906
		2995.36	17.1807	0.4568		3006.94	0					20092.9	35.8786	0.2261		20086.6	7.1906
		2996.36	17.1807	0.5429		3007.94	0					20093.9	35.8777	0.2329		20087.7	7.1615
		2997.41	17.1172	0.4594		3008.94	0					20094.9	35.8714	0.236		20088.7	7.0669
		2998.42	17.1147	0.455		3009.96	0					20095.9	35.827	0.1992		20089.8	7.0339
		2999.52	17.068	0.4434		3010.98	0					20096.9	35.8155	0.2025		20090.8	6.9071
		3000.61	17.0463	0.4391		3011.98	0					20097.9	35.8143	0.219		20091.8	6.7218
		3001.7	17.0116	0.4046		3012.99	0					20098.9	35.7974	0.216		20092.9	6.6424
		3002.71	16.9608	0.4273		3014.01	0					20100	35.7906	0.2061		20093.9	6.6594
		3003.75	16.9356	0.4575		3015.01	0					20101.1	35.7665	0.2073		20094.9	6.6275
		3004.76	16.8888	0.4897		3016.01	0					20102.2	35.7531	0.1964		20095.9	6.639
		3005.86	16.8691	0.4388		3017.02	0					20103.2	35.7443	0.2245		20096.9	6.5946
		3006.86	16.8691	0.4908		3018.07	0					20104.2	35.7064	0.1825		20097.9	6.5206
		3007.87	16.8312	0.5022		3019.09	0					20105.2	35.6951	0.1831		20098.9	6.437
		3008.87	16.8144	0.465		3020.11	0					20106.2	35.6951	0.1799		20100	6.4062
		3009.87	16.8002	0.4566		3021.17	0					20107.3	35.7111	0.2111		20101.1	6.2741
		3010.86	16.738	0.3963		3022.18	0					20108.3	35.6763	0.209		20102.2	6.234
		3011.88	16.6977	0.394		3023.25	0					20109.3	35.6634	0.1895		20103.2	6.1565
		3012.88	16.6347	0.3612		3024.26	0					20110.3	35.6648	0.201		20104.2	6.0905
		3013.9	16.6434	0.4106		3025.33	0					20111.4	35.6465	0.2046		20105.2	6.0494
		3014.94	16.6157	0.4214		3026.36	0					20112.4	35.6028	0.182		20106.2	6.0494
		3015.94	16.572	0.4144		3027.41	0					20113.4	35.6077	0.2013		20107.3	6.0015
		3017.02	16.572	0.4667		3028.47	0					20114.5	35.5977	0.1989		20108.3	5.9408
		3018.07	16.5609	0.5021		3029.48	0					20115.5	35.5874	0.1966		20109.3	5.871
		3019.09	16.5294	0.5151		3030.54	0					20116.5	35.5874	0.2194		20110.3	5.8277
		3020.11	16.4902	0.4687		3031.56	0					20117.7	35.5695	0.2237		20111.4	5.7351
		3021.17	16.4431	0.4632		3032.6	0					20118.7	35.5481	0.206		20112.4	5.6001
		3022.18	16.4259	0.4602		3033.6	0					20119.7	35.5344	0.1863		20113.4	5.5044
		3023.25	16.3917	0.5		3034.59	0					20120.8	35.54	0.2211		20114.5	5.5148
		3024.26	16.3515	0.4681		3035.61	0					20121.9	35.5146	0.2229		20115.5	5.4928
		3025.31	16.3246	0.502		3036.81	0					20122.9	35.5152	0.2163		20116.5	5.4928
		3026.36	16.2947	0.4957		3037.84	0					20123.9	35.4729	0.2		20117.7	5.4396
		3027.41	16.2556	0.4233		3039.05	0					20124.9	35.486	0.211		20118.7	5.2802
		3028.4	16.2416	0.4727		3040.09	0					20125.9	35.4735	0.2485		20119.7	5.2422
		3029.48	16.197	0.4679		3041.16	0					20126.9	35.4772	0.2167		20120.8	5.1997
		3030.54	16.18	0.5779		3042.18	0					20127.9	35.4557	0.2282		20121.9	5.1521
		3031.56	16.126	0.4265		3043.17	0					20129	35.4233	0.2189		20122.9	5.0902
		3032.6	16.1017	0.4769		3044.25	0					20130	35.434	0.2481		20123.9	5.0631
		3033.6	16.0584	0.4252		3045.32	0					20131	35.4215	0.2394		20124.9	5.0229
		3034.59	16.0336	0.4563		3046.44	0					20132	35.3998	0.244		20125.9	4.9515
		3035.61	16.0336	0.4993		3047.53	0					20133	35.3834	0.2247		20126.9	4.9136
		3036.81	15.9876	0.4976		3048.57	0					20134	35.3645	0.2396		20127.9	4.8789
		3037.84	15.9468	0.4399		3049.73	0					20135	35.3583	0.2346		20129	4.8328
		3039.05	15.8655	0.3689		3050.81	0					20136.1	35.3501	0.2234		20130	4.7957
		3040.09	15.8932	0.4317		3051.88	0					20137.2	35.322	0.2347		20131	4.7459
		3041.16	15.8406	0.4131		3053.01	0					20138.2	35.3015	0.2181		20132	4.6526
		3042.17	15.8252	0.5007		3054.09	0					20139.2	35.3012	0.2398		20133	4.5826
		3043.17	15.7833	0.4612		3055.23	0					20140.2	35.311	0.2587		20134	4.5807
		3044.25	15.7576	0.4516		3056.27	0					20141.3	35.2754	0.2322		20135	4.5741
		3045.32	15.7167	0.4476		3057.37	0					20142.3	35.2479	0.2217		20136.1	4.4968
		3046.44	15.705	0.4752		3058.47	0					20143.4	35.2556	0.2515		20137.2	4.4547
		3047.53	15.6654	0.4825		3059.56	0					20144.4	35.2326	0.2219		20138.2	4.381
		3048.56	15.6593	0.4975		3060.63	0					20145.4	35.2326	0.2322		20139.2	4.3363
		3049.73	15.6142	0.4784		3061.66	0					20146.5	35.1748	0.21		20140.2	4.2521
		3050.81	15.5487	0.446		3062.69	0					20147.5	35.2164	0.2565		20141.3	4.1844
		3051.88	15.5265	0.4473		3063.68	0					20148.6	35.1801	0.2367		20142.3	4.2106
		3053.01	15.5045	0.4463		3064.69	0					20149.6	35.1592	0.2279		20143.4	4.1001
		3054.09	15.4656	0.4904		3065.74	0					20150.6	35.1346	0.2275		20144.4	4.091
		3055.23	15.4377	0.4694		3066.89	0					20151.7	35.1316	0.2127		20145.4	4.091
		3056.27	15.3957	0.4898		3067.98	0.1615					20152.8	35.1021	0.2382		20146.5	3.9981
		3057.37	15.379	0.4578		3068.99	4.403					20153.8	35.1093	0.2587		20147.5	3.9408
		3058.47	15.3469	0.5335		3070.18	19.1229					20154.9	35.0713	0.2277		20148.6	3.8967
		3059.56	15.2992	0.501		3071.19	25.9839					20155.9	35.0713	0.2427		20149.6	3.8184
		3060.61	15.2766	0.4954		3072.27	29.9855					20156.9	35.0779	0.2445		20150.6	3.7617
		3061.66	15.2575	0.6066		3073.32	32.4709					20157.9	35.0368	0.2261		20151.7	3.6886
		3062.69	15.1959	0.5427		3074.33	32.956					20159	35.0359	0.2537		20152.8	3.6216
		3063.68	15.1839	0.5499		3075.42	32.946					20160	35.0089	0.2405		20153.8	3.5969
		3064.69	15.1622	0.5022		3076.56	32.5044					20161	34.9964	0.2438		20154.9	3.5086
		3065.74	15.1622	0.6318		3077.61	32.2615					20162.1	34.993	0.2677		20155.9	3.5086
		3066.89	15.0927	0.5606		3078.81	32.5086					20163.1	34.9783	0.2512		20156.9	3.4647
		3067.98	15.0604	0.5647		3079.87	31.9863					20164.1	34.9508	0.2276		20157.9	3.443
		3068.99	15.0416	0.6419		3080.89	31.2837					20165.1	34.9639	0.2488		20159	3.3909
		3070.15	14.9661	0.5182		3081.92	31.2468					20166.1	34.9512	0.2749		20160	3.33
		3071.17	14.9355	0.553		3082.94	32.2697					20167.2	34.9204	0.2469		20161	3.2676
		3072.27	14.9168	0.6565		3084.08	31.237					20168.2	34.9062	0.2463		20162.1	3.2303
		3073.32	14.917	0.7245		3085.13	31.237					20169.3	34.8936	0.2622		20163.1	3.1707
		3074.33	14.8551	0.635		3086.2	31.7085					20170.3	34.8834	0.2781		20164.1	3.1984
		3075.42	14.8218	0.6697		3087.22	30.5855					20171.3	34.8593	0.258		20165.1	3.1419
		3076.56	14.786	0.6029		3088.22	31.5005					20172.3	34.8748	0.2963		20166.1	3.0698
		3077.61	14.7287	0.5384		3089.28	30.8696					20173.3	34.8163	0.2586		20167.2	3.0234
		3078.81	14.7122	0.7112		3090.28	29.9205					20174.3	34.7985	0.2438		20168.2	2.9646
		3079.87	14.6632	0.6518		3091.28	30.2945					20175.4	34.7985	0.274		20169.3	2.9434
		3080.89	14.5964	0.5134		3092.31	30.0425					20176.4	34.78	0.2627		20170.3	2.8632
		3081.92	14.5641	0.4554		3093.36	28.9104					20177.5	34.7841	0.2828		20171.3	2.84
		3082.94	14.5455	0.528		3094.37	28.3437					20178.5	34.7651	0.2795		20172.3	2.8006
		3084.08	14.4936	0.3717		3095.43	28.2718					20179.5	34.7318	0.2709		20173.3	2.6916
		3085.13	14.4936	0.4634		3096.44	29.5489					20180.5	34.7212	0.2708		20174.3	2.6411
		3086.2	14.4668	0.4243		3097.55	30.4225					20181.4	34.7048	0.2769		20175.4	2.6411
		3087.22	14.3735	0.2172		3098.61	31.7294					20182.5	34.6734	0.2652		20176.4	2.6225
		3088.22	14.3551	0.2125		3099.7	29.1271					20183.5	34.6781	0.2693		20177.5	2.5716
		3089.28	14.3527	0.2405		3100.83	27.468					20184.5	34.6781	0.2865		20178.5	2.5729
		3090.28	14.3486	0.256		3101.89	26.8376					20185.6	34.665	0.2943		20179.5	2.5012
		3091.28	14.2963	0.1442		3102.98	27.0691					20186.6	34.6213	0.2786		20180.5	2.4759
		3092.31	14.3205	0.2445		3103.99	27.663					20187.7	34.6241	0.3149		20181.4	2.3829
		3093.36	14.2778	0.1738		3105.09	27.663					20188.7	34.6105	0.3049		20182.5	2.3463
		3094.37	14.2706	0.1629		3106.17	27.5892					20189.7	34.5795	0.2835		20183.5	2.3037
		3095.43	14.2726	0.2106		3107.25	27.1791					20190.7	34.5502	0.2836		20184.5	2.3037
		3096.44	14.2562	0.1748		3108.29	27.4669					20191.8	34.5491	0.3062		20185.6	2.2504
		3097.53	14.2402	0.1509		3109.3	28.0855					20192.9	34.5184	0.3059		20186.6	2.252
		3098.61	14.228	0.161		3110.3	26.3101					20193.9	34.5046	0.2944		20187.7	2.2452
		3099.7	14.2275	0.1699		3111.3	28.3417					20195	34.5046	0.2996		20188.7	2.225
		3100.83	14.2026	0.1431		3112.3	28.6809					20196	34.468	0.279		20189.7	2.1082
		3101.89	14.1939	0.1296		3113.3	27.9283					20197	34.4634	0.2879		20190.7	2.1016
		3102.98	14.1912	0.1254		3114.36	28.7277					20198	34.4435	0.3183		20191.8	2.0416
		3103.99	14.1706	0.1108		3115.49	28.3438					20199	34.4284	0.3238		20192.9	2.0179
		3105.09	14.1706	0.075		3116.51	27.7694					20200.1	34.4047	0.3279		20193.9	1.9842
		3106.17	14.1665	0.1191		3117.53	27.6367					20201.2	34.392	0.3178		20195	1.9842
		3107.25	14.1493	0.0657		3118.6	28.2577					20202.3	34.3674	0.3517		20196	1.9214
		3108.29	14.1449	0.0534		3119.61	26.5265					20203.3	34.3502	0.3255		20197	1.8739
		3109.3	14.134	0.0246		3120.62	28.3025					20204.3	34.3502	0.326		20198	1.8319
		3110.3	14.1322	0.0052101		3121.89	26.6719					20205.3	34.3299	0.321		20199	1.806
		3111.3	14.1322	0.0202		3122.92	26.4907					20206.3	34.3086	0.3586		20200.1	1.7624
		3112.3	14.1185	0		3123.98	24.9418					20207.3	34.2838	0.3416		20201.2	1.7143
		3113.3	14.1357	0.0279		3125.08	24.9418					20208.4	34.243	0.322		20202.3	1.7045
		3114.36	14.1112	0		3126.12	23.7962					20209.4	34.2408	0.3193		20203.3	1.6144
		3115.49	14.1187	0		3127.15	24.6354					20210.4	34.236	0.3615		20204.3	1.6144
		3116.51	14.1201	0		3128.15	25.7641					20211.4	34.2067	0.3717		20205.3	1.5754
		3117.53	14.1226	0		3129.23	24.9743					20212.6	34.1772	0.3672		20206.3	1.5367
		3118.6	14.1297	0.0024772		3130.22	24.9574					20213.6	34.147	0.346		20207.3	1.5036
		3119.61	14.1227	0		3131.31	24.2747					20214.7	34.147	0.3591		20208.4	1.4155
		3120.62	14.1253	0		3132.41	24.0983					20215.7	34.141	0.3813		20209.4	1.3609
		3121.88	14.1222	0		3133.45	26.1427					20216.7	34.1297	0.37		20210.4	1.3795
		3122.91	14.1307	0		3134.48	25.6184					20217.7	34.1149	0.3733		20211.4	1.3543
		3123.98	14.1309	0.0082522		3135.48	23.5514					20218.7	34.0579	0.3491		20212.6	1.3238
		3125.08	14.1309	0		3136.67	22.9121					20219.7	34.0363	0.3591		20213.6	1.3223
		3126.12	14.141	0.0198		3137.67	24.3039					20220.8	34.0073	0.3573		20214.7	1.3223
		3127.15	14.1285	0		3138.85	23.9759					20221.8	34.0086	0.3904		20215.7	1.2881
		3128.15	14.1406	0		3139.84	22.1625					20222.9	33.9433	0.3476		20216.7	1.2316
		3129.2	14.1468	0.027		3140.84	22.2935					20223.9	33.9577	0.3598		20217.7	1.1558
		3130.22	14.1387	0.0023266		3141.86	22.5528					20224.9	33.9577	0.3875		20218.7	1.1102
		3131.31	14.1442	0.0161		3142.88	22.6563					20225.9	33.9426	0.3885		20219.7	1.091
		3132.4	14.127	0		3143.89	21.5219					20227	33.874	0.3544		20220.8	1.0571
		3133.45	14.1417	0		3144.89	21.5219					20228.1	33.8685	0.3817		20221.8	1.0245
		3134.48	14.1316	0		3145.91	22.3538					20229.1	33.8524	0.4157		20222.9	1.0176
		3135.48	14.1475	0.0321		3146.95	22.879					20230.1	33.8536	0.427		20223.9	0.9552
		3136.54	14.1723	0.0849		3147.97	23.5605					20231.1	33.7982	0.3787		20224.9	0.9552
		3137.55	14.134	0		3149.03	22.5078					20232.1	33.7565	0.3744		20225.9	0.9355
		3138.58	14.1376	0.006467		3150.11	23.7413					20233.1	33.7353	0.3569		20227	0.8597
		3139.64	14.1366	0		3151.11	21.904					20234.2	33.7308	0.3794		20228.1	0.8347
		3140.7	14.1402	0		3152.2	20.8511					20235.2	33.7168	0.3947		20229.1	0.8081
		3141.74	14.1449	0.0036467		3153.27	20.9586					20236.2	33.6841	0.3886		20230.1	0.7857
		3142.88	14.1409	0		3154.28	20.9586					20237.3	33.6842	0.429		20231.1	0.7614
		3143.89	14.1322	0		3155.49	22.9858					20238.3	33.665	0.4468		20232.1	0.6937
		3144.89	14.1322	0		3156.48	22.6331					20239.3	33.6369	0.4373		20233.1	0.6961
		3145.91	14.1524	0		3157.49	20.5064					20240.3	33.6032	0.4199		20234.2	0.6599
		3146.95	14.1345	0		3158.56	21.8622					20241.4	33.5766	0.4105		20235.2	0.632
		3147.97	14.1452	0		3159.64	21.1627					20242.5	33.5371	0.4089		20236.2	0.641
		3149.03	14.1436	0		3160.65	19.956					20243.5	33.5239	0.4359		20237.3	0.6121
		3150.1	14.1432	0		3161.65	19.8597					20244.5	33.5239	0.4367		20238.3	0.5597
		3151.11	14.1548	0		3162.75	20.286					20245.6	33.4885	0.4349		20239.3	0.5371
		3152.2	14.1536	0		3163.8	20.286					20246.6	33.4729	0.4424		20240.3	0.4779
		3153.26	14.161	0		3164.92	19.1477					20247.7	33.4454	0.4569		20241.4	0.525
		3154.28	14.161	0.0158		3165.92	18.9263					20248.7	33.4079	0.4605		20242.5	0.4142
		3155.48	14.1598	0.0134		3166.97	19.669					20249.7	33.3508	0.4011		20243.5	0.4007
		3156.48	14.1671	0.0182		3168.06	20.2706					20250.7	33.3392	0.4684		20244.5	0.4007
		3157.49	14.154	0.0119		3169.17	18.7682					20251.8	33.3413	0.4736		20245.6	0.3885
		3158.55	14.1702	0.0423		3170.17	18.889					20252.8	33.3045	0.4429		20246.6	0.3231
		3159.54	14.1647	0.0379		3171.23	18.9574					20253.8	33.3045	0.4704		20247.7	0.3185
		3160.59	14.1574	0.0155		3172.29	18.2229					20254.8	33.2722	0.4679		20248.7	0.2517
		3161.65	14.1718	0.0341		3173.52	18.5811					20255.8	33.2392	0.4474		20249.7	0.2317
		3162.75	14.1535	0.0136		3174.52	17.8548					20256.8	33.214	0.4617		20250.7	0.1989
		3163.8	14.1535	0		3175.52	18.4344					20257.9	33.1665	0.4775		20251.8	0.1896
		3164.92	14.1584	0.0385		3176.52	19.2917					20258.9	33.1262	0.4379		20252.8	0.1606
		3165.92	14.1483	0		3177.54	17.7877					20260.1	33.1059	0.4586		20253.8	0.1606
		3166.97	14.1501	0		3178.55	17.0158					20261.1	33.093	0.4586		20254.8	0.1027
		3168.06	14.1464	0		3179.55	17.6556					20262.3	33.0756	0.4854		20255.8	0.1351
		3169.17	14.1499	0.0072614		3180.54	17.7451					20263.3	33.0396	0.4553		20256.8	0.0881
		3170.17	14.1554	0.0513		3181.6	18.3591					20264.3	32.9936	0.4318		20257.9	0.0555
		3171.23	14.147	0.0515		3182.59	17.878					20265.4	32.9905	0.4692		20258.9	0.0538
		3172.29	14.155	0.0723		3183.62	18.727					20266.4	32.9585	0.4779		20260.1	0.0336
		3173.45	14.1398	0.049		3184.64	19.2486					20267.4	32.9344	0.4649		20261.1	0.0334
		3174.52	14.1626	0.081		3185.67	17.5422					20268.5	32.8896	0.4674		20262.3	0.0295
		3175.52	14.1514	0.0167		3186.73	17.2215					20269.5	32.847	0.4464		20263.3	0
		3176.52	14.1522	0.0223		3187.75	17.1739					20270.5	32.8623	0.4785		20264.3	0.0135
		3177.54	14.1465	0.0549		3188.78	18.2865					20271.5	32.7686	0.4286		20265.4	0
		3178.55	14.131	0		3189.83	17.2568					20272.6	32.7649	0.4839		20266.4	0
		3179.55	14.1227	0		3190.92	16.5874					20273.6	32.7649	0.4848		20267.4	0
		3180.54	14.1212	0		3191.93	16.4394					20274.6	32.7316	0.4769		20268.5	0
		3181.56	14.1173	0		3192.92	16.4394					20275.6	32.7032	0.4559		20269.5	0
		3182.57	14.1257	0.027		3193.95	17.5053					20276.7	32.693	0.4916		20270.5	0
		3183.58	14.1437	0.0642		3194.96	17.8567					20277.7	32.6503	0.4726		20271.5	0
		3184.57	14.142	0.0604		3195.95	17.6979					20278.8	32.5827	0.4487		20272.6	0
		3185.67	14.1212	0		3196.98	16.8412					20279.8	32.5899	0.4634		20273.6	0
		3186.73	14.1427	0.0476		3198.04	16.1171					20280.9	32.5489	0.4879		20274.6	0
		3187.75	14.1321	0		3199.06	15.6944					20281.9	32.5355	0.5128		20275.6	0
		3188.78	14.1278	0		3200.06	14.4652					20283	32.4868	0.4746		20276.7	0
		3189.83	14.1197	0		3201.1	15.5732					20284	32.4868	0.5004		20277.7	0
		3190.85	14.1131	0		3202.11	15.2949					20285	32.4696	0.4918		20278.8	0
		3191.87	14.1136	0		3203.12	15.2949					20286	32.4236	0.4963		20279.8	0
		3192.89	14.1136	0		3204.16	15.1088					20287.1	32.3813	0.4653		20280.9	0
		3193.89	14.1379	0.0145		3205.25	14.7377					20288.1	32.3707	0.4803		20281.9	0
		3194.88	14.1207	0		3206.43	14.322					20289.2	32.3234	0.4982		20283	0
		3195.89	14.1372	0.0044981		3207.43	14.7816					20290.2	32.3077	0.5098		20284	0
		3196.89	14.1303	0.0027172		3208.44	14.4914					20291.3	32.2819	0.5244		20285	0
		3197.92	14.1239	0.0014499		3209.51	14.4702					20292.3	32.2481	0.5276		20286	0
		3198.93	14.1219	0		3210.53	14.103					20293.3	32.1777	0.4682		20287.1	0
		3200	14.1397	0.0792		3211.54	13.529					20294.3	32.1777	0.4746		20288.1	0
		3201.06	14.1334	0.0369		3212.67	13.7999					20295.4	32.1507	0.4915		20289.2	0
		3202.06	14.1313	0.0636		3213.7	13.5996					20296.4	32.1472	0.5287		20290.2	0
		3203.06	14.1313	0.0255		3214.68	13.5656					20297.5	32.0949	0.5206		20291.3	0
		3204.16	14.1351	0.0233		3215.75	13.5529					20298.5	32.0758	0.5463		20292.3	0
		3205.25	14.129	0		3216.76	13.8083					20299.5	32.04	0.5281		20293.3	0
		3206.43	14.1232	0		3217.83	13.8008					20300.5	32.0303	0.5537		20294.3	0
		3207.43	14.1235	0.0040163		3218.83	13.6079					20301.5	31.9585	0.5044		20295.4	0
		3208.44	14.1019	0		3219.85	12.3148					20302.6	31.9149	0.4925		20296.4	0
		3209.51	14.1158	0		3220.86	12.8904					20303.6	31.9149	0.5368		20297.5	0
		3210.53	14.1008	0		3221.87	12.6257					20304.6	31.8833	0.553		20298.5	0
		3211.54	14.119	0.0251		3222.91	12.6257					20305.6	31.8765	0.5445		20299.5	0
		3212.67	14.1239	0.0062571		3223.93	12.4947					20306.6	31.8248	0.536		20300.5	0
		3213.7	14.1312	0.0656		3225.11	11.8959					20307.7	31.8203	0.5608		20301.5	0
		3214.68	14.1303	0.0632		3226.14	11.7136					20308.7	31.793	0.5699		20302.6	0
		3215.75	14.1216	0.0402		3227.16	11.8441					20309.7	31.7246	0.5285		20303.6	0
		3216.76	14.1235	0		3228.22	13.0387					20310.7	31.6948	0.5417		20304.6	0
		3217.83	14.1221	0.0256		3229.24	12.7267					20311.7	31.6536	0.5387		20305.6	0
		3218.83	14.1032	0		3230.3	12.1081					20312.8	31.615	0.5083		20306.6	0
		3219.84	14.1072	0.0064566		3231.31	11.4233					20313.8	31.615	0.5403		20307.7	0
		3220.86	14.121	0.0789		3232.35	11.5529					20314.8	31.607	0.5568		20308.7	0
		3221.87	14.1008	0.013		3233.39	11.5529					20316	31.5598	0.5682		20309.7	0
		3222.91	14.1008	0		3234.44	11.2385					20317	31.5122	0.5322		20310.7	0
		3223.93	14.1029	0		3235.61	10.8008					20318	31.4694	0.5617		20311.7	0
		3225.09	14.126	0.033		3236.64	10.6178					20319.1	31.4165	0.5394		20312.8	0
		3226.14	14.1101	0.0374		3237.65	10.426					20320.2	31.4003	0.574		20313.8	0
		3227.16	14.1178	0.0073881		3238.72	10.473					20321.2	31.3593	0.5497		20314.8	0
		3228.22	14.1041	0.0046631		3239.78	10.2321					20322.2	31.3487	0.5655		20316	0
		3229.24	14.0835	0		3240.82	10.0434					20323.2	31.3202	0.5414		20317	0
		3230.3	14.0946	0		3241.81	10.824					20324.2	31.2671	0.5403		20318	0
		3231.31	14.1128	0.0145		3242.83	10.824					20325.2	31.2168	0.5097		20319.1	0
		3232.35	14.1105	0.0153		3243.93	10.5433					20326.2	31.2201	0.5741		20320.2	0
		3233.38	14.1105	0.0346		3244.95	10.0707					20327.3	31.1772	0.5615		20321.2	0
		3234.42	14.0926	0		3246.03	10.2247					20328.3	31.1427	0.5571		20322.2	0
		3235.58	14.1143	0.023		3247.03	10.1726					20329.4	31.1035	0.5404		20323.2	0
		3236.64	14.1019	0		3248.13	9.9473					20330.4	31.0863	0.5609		20324.2	0
		3237.65	14.1008	0		3249.15	9.9116					20331.5	31.0376	0.5614		20325.2	0
		3238.7	14.1063	0		3250.15	9.4725					20332.6	30.9966	0.54		20326.2	0
		3239.78	14.1058	0		3251.15	9.6019					20333.6	30.9966	0.5816		20327.3	0
		3240.82	14.1032	0		3252.15	9.5696					20334.6	30.9581	0.5626		20328.3	0
		3241.81	14.094	0		3253.15	9.5696					20335.6	30.9302	0.5659		20329.4	0
		3242.83	14.094	0		3254.19	9.6188					20336.7	30.8699	0.5507		20330.4	0
		3243.93	14.1035	0		3255.23	10.2096					20337.7	30.8649	0.5651		20331.5	0
		3244.95	14.1199	0		3256.47	8.9758					20338.8	30.788	0.53		20332.6	0
		3246.03	14.1075	0		3257.53	8.9031					20339.7	30.7649	0.5498		20333.6	0
		3247.03	14.1226	0		3258.55	8.9193					20340.8	30.709	0.5375		20334.6	0
		3248.13	14.1383	0		3259.61	8.9031					20341.8	30.6974	0.5599		20335.6	0
		3249.15	14.1441	0		3260.61	8.6818					20342.9	30.6643	0.5343		20336.7	0
		3250.15	14.1291	0		3261.69	8.4702					20343.9	30.6643	0.5623		20337.7	0
		3251.15	14.1306	0		3262.73	8.6214					20344.9	30.613	0.5454		20338.8	0
		3252.15	14.1305	0		3263.73	8.9825					20346	30.5984	0.5836		20339.7	0
		3253.15	14.1305	0		3264.76	8.6815					20347	30.5239	0.5364		20340.8	0
		3254.19	14.1493	0		3265.93	8.7279					20348	30.4974	0.5434		20341.8	0
		3255.23	14.1418	0		3266.92	8.3887					20349	30.4688	0.5432		20342.9	0
		3256.47	14.1764	0		3268.01	8.1842					20350	30.4494	0.5587		20343.9	0
		3257.53	14.1717	0		3269.04	7.8532					20351.1	30.4041	0.5856		20344.9	0
		3258.55	14.1754	0		3270.04	7.6336					20352.2	30.3554	0.5604		20346	0
		3259.61	14.1773	0		3271.03	7.4779					20353.2	30.3439	0.5512		20347	0
		3260.61	14.1851	0		3272.11	7.4779					20354.2	30.2937	0.5347		20348	0
		3261.63	14.173	0		3273.17	7.4731					20355.2	30.2788	0.5518		20349	0
		3262.67	14.1939	0		3274.25	7.4799					20356.2	30.2476	0.5574		20350	0
		3263.69	14.1831	0		3275.34	7.375					20357.2	30.2083	0.5694		20351.1	0
		3264.76	14.2181	0		3276.36	7.1965					20358.3	30.1853	0.6025		20352.2	0
		3265.92	14.234	0		3277.36	7.0442					20359.4	30.148	0.5738		20353.2	0
		3266.92	14.2256	0		3278.49	6.9886					20360.4	30.0993	0.5812		20354.2	0
		3268.01	14.2077	0		3279.51	6.8942					20361.5	30.0577	0.5751		20355.2	0
		3269.04	14.2207	0		3280.59	6.8055					20362.5	30.0188	0.5658		20356.2	0
		3270.04	14.2196	0		3281.8	6.9453					20363.5	30.0188	0.5645		20357.2	0
		3271.03	14.212	0		3282.81	6.8341					20364.5	29.9855	0.5728		20358.3	0
		3272.11	14.212	0		3283.85	6.5767					20365.5	29.9546	0.5794		20359.4	0
		3273.17	14.2407	0		3284.86	6.7001					20366.5	29.8965	0.5767		20360.4	0
		3274.25	14.2378	0		3285.95	6.4583					20367.6	29.8776	0.6974		20361.5	0
		3275.34	14.2526	0		3286.98	6.1974					20368.6	29.8432	0.699		20362.5	0
		3276.36	14.243	0		3288.03	6.1213					20369.6	29.8146	0.6885		20363.5	0
		3277.34	14.2688	0		3289.09	6.082					20370.6	29.7788	0.6626		20364.5	0
		3278.49	14.2595	0		3290.11	6.0519					20371.7	29.7001	0.6098		20365.5	0
		3279.51	14.2606	0		3291.12	6.0519					20372.7	29.6835	0.5962		20366.5	0
		3280.59	14.251	0		3292.19	5.8494					20373.7	29.6835	0.6609		20367.6	0
		3281.8	14.264	0		3293.19	5.6773					20374.7	29.6532	0.6507		20368.6	0
		3282.81	14.283	0		3294.26	5.5852					20375.8	29.6166	0.6524		20369.6	0
		3283.85	14.2872	0		3295.36	5.4048					20376.8	29.5783	0.6436		20370.6	0
		3284.86	14.2971	0		3296.39	5.4211					20377.8	29.5231	0.6128		20371.7	0
		3285.95	14.2973	0		3297.44	5.2853					20378.8	29.4618	0.5941		20372.7	0
		3286.98	14.3007	0		3298.49	5.1192					20379.8	29.4616	0.621		20373.7	0
		3288.03	14.3151	0		3299.51	5.0603					20380.9	29.4048	0.6216		20374.7	0
		3289.09	14.3279	0		3300.51	5.0605					20381.9	29.3717	0.5932		20375.8	0
		3290.11	14.3041	0		3301.59	5.0605					20382.9	29.3438	0.6012		20376.8	0
		3291.12	14.3041	0		3302.69	4.9397					20384	29.3438	0.6203		20377.8	0
		3292.19	14.3151	0		3303.69	4.831					20385	29.3002	0.6077		20378.8	0
		3293.18	14.3324	0		3304.77	4.7205					20386	29.2608	0.6056		20379.8	0
		3294.26	14.3271	0		3305.89	4.5701					20387	29.2064	0.6269		20380.9	0
		3295.34	14.3293	0		3306.92	4.3845					20388	29.0429	0.5058		20381.9	0
		3296.34	14.3452	0		3307.97	4.4031					20389	29.0058	0.4964		20382.9	0
		3297.38	14.345	0		3309.03	4.4052					20390.2	28.9836	0.5198		20384	0
		3298.38	14.3503	0		3310.11	4.308					20391.2	28.9781	0.5361		20385	0
		3299.4	14.3598	0		3311.11	4.308					20392.2	28.9679	0.5281		20386	0
		3300.39	14.3352	0		3312.2	4.2536					20393.2	28.9679	0.5605		20387	0
		3301.39	14.3352	0		3313.21	4.3353					20394.3	28.8872	0.5269		20388	0
		3302.46	14.3517	0		3314.27	4.1355					20395.3	28.8674	0.5688		20389	0
		3303.56	14.3721	0		3315.26	4.035					20396.4	28.8283	0.5639		20390.2	0
		3304.61	14.3697	0		3316.26	3.9121					20397.4	28.8011	0.5647		20391.2	0
		3305.64	14.3989	0		3317.52	3.713					20398.4	28.7829	0.5891		20392.2	0
		3306.69	14.3948	0		3318.53	3.6772					20399.5	28.7443	0.5734		20393.2	0
		3307.72	14.3912	0		3319.62	3.5816					20400.5	28.7104	0.5632		20394.3	0
		3308.81	14.3925	0		3320.72	3.5816					20401.5	28.6522	0.5795		20395.3	0
		3309.9	14.4122	0		3321.83	3.4349					20402.6	28.6522	0.5844		20396.4	0
		3311	14.4122	0		3322.84	3.3237					20403.6	28.6143	0.5883		20397.4	0
		3312.01	14.4229	0		3323.89	3.1571					20404.7	28.5895	0.5886		20398.4	0
		3313.18	14.4217	0		3324.98	3.1171					20405.7	28.5616	0.597		20399.5	0
		3314.18	14.4408	0		3326.07	3.0775					20406.8	28.5218	0.5927		20400.5	0
		3315.26	14.4498	0		3327.11	3.091					20407.9	28.4399	0.5422		20401.5	0
		3316.26	14.4766	0		3328.12	2.9078					20408.9	28.4241	0.5666		20402.6	0
		3317.52	14.5037	0		3329.15	2.8002					20409.9	28.3981	0.6337		20403.6	0
		3318.53	14.5354	0.0107		3330.23	2.8002					20411	28.3517	0.6183		20404.7	0
		3319.62	14.5082	0.002168		3331.33	2.7202					20412	28.326	0.5975		20405.7	0
		3320.72	14.5082	0		3332.33	2.6904					20413	28.326	0.631		20406.8	0
		3321.82	14.5	0		3333.34	2.6452					20414	28.2857	0.6193		20407.9	0
		3322.84	14.5004	0		3334.36	2.595					20415	28.2483	0.6044		20408.9	0
		3323.89	14.536	0.00012181		3335.5	2.4404					20416	28.1788	0.5966		20409.9	0
		3324.98	14.5291	0		3336.63	2.382					20417.1	28.1445	0.6001		20411	0
		3326.06	14.5231	0		3337.65	2.3226					20418.2	28.1145	0.6365		20412	0
		3327.11	14.5302	0		3338.66	2.1182					20419.2	28.0676	0.6191		20413	0
		3328.12	14.5071	0		3339.75	2.1031					20420.2	28.0487	0.6183		20414	0
		3329.15	14.5272	0		3340.75	2.1031					20421.2	28.0285	0.6285		20415	0
		3330.23	14.5272	0		3341.78	2.0468					20422.2	27.9519	0.5652		20416	0
		3331.33	14.5458	0.0095928		3342.8	1.8935					20423.3	27.9426	0.5935		20417.1	0
		3332.33	14.536	0		3343.81	1.8294					20424.4	27.8995	0.6204		20418.2	0
		3333.34	14.5296	0		3344.9	1.7952					20425.5	27.8738	0.6391		20419.2	0
		3334.36	14.5266	0		3345.91	1.7007					20426.6	27.8336	0.6376		20420.2	0
		3335.5	14.5369	0		3346.94	1.6489					20427.6	27.8018	0.642		20421.2	0
		3336.6	14.531	0		3347.95	1.6053					20428.6	27.7825	0.6356		20422.2	0
		3337.61	14.5307	0		3348.98	1.4909					20429.7	27.7357	0.6225		20423.3	0
		3338.63	14.5516	0		3350.12	1.5179					20430.7	27.6275	0.5793		20424.4	0
		3339.64	14.5413	0		3351.2	1.4417					20431.8	27.5986	0.5872		20425.5	0
		3340.75	14.5413	0		3352.23	1.3359					20432.8	27.5986	0.6138		20426.6	0
		3341.78	14.5652	0		3353.24	1.2938					20433.8	27.5566	0.6056		20427.6	0
		3342.79	14.5657	0		3354.3	1.2218					20434.9	27.5298	0.616		20428.6	0
		3343.81	14.5472	0		3355.34	1.1428					20435.9	27.51	0.622		20429.7	0
		3344.9	14.5537	0		3356.43	0.9889					20436.9	27.4506	0.6041		20430.7	0
		3345.91	14.579	0		3357.43	0.9677					20438	27.4115	0.6042		20431.8	0
		3346.94	14.5759	0		3358.43	0.87					20439	27.3381	0.5665		20432.8	0
		3347.95	14.5658	0		3359.54	0.8519					20440.1	27.3121	0.5829		20433.8	0
		3348.98	14.5884	0		3360.53	0.8519					20441.1	27.2917	0.5919		20434.9	0
		3350.12	14.6053	0		3361.63	0.7427					20442.1	27.2595	0.6217		20435.9	0
		3351.2	14.6046	0		3362.63	0.6617					20443.1	27.2595	0.6414		20436.9	0
		3352.22	14.6134	0.002743		3363.7	0.5878					20444.1	27.2201	0.6355		20438	0
		3353.23	14.6296	0		3364.78	0.4959					20445.2	27.1448	0.5982		20439	0
		3354.3	14.6335	0		3365.78	0.4525					20446.2	27.0988	0.5894		20440.1	0
		3355.34	14.6211	0		3366.89	0.3876					20447.2	27.0627	0.6096		20441.1	0
		3356.43	14.6326	0.0138		3367.94	0.3263					20448.3	27.0225	0.6129		20442.1	0
		3357.43	14.6178	0		3368.95	0.2554					20449.4	27.0101	0.6331		20443.1	0
		3358.43	14.6355	0.0134		3369.96	0.2345					20450.4	26.9799	0.642		20444.1	0
		3359.51	14.6121	0		3370.98	0.1395					20451.4	26.9253	0.5952		20445.2	0
		3360.53	14.6121	0		3372.13	0.0871					20452.4	26.8882	0.6008		20446.2	0
		3361.62	14.6579	0.0547		3373.12	0					20453.5	26.8556	0.5897		20447.2	0
		3362.63	14.6378	0		3374.16	0					20454.5	26.8241	0.6192		20448.3	0
		3363.7	14.6469	0.0722		3375.2	0					20455.6	26.7842	0.6378		20449.4	0
		3364.74	14.6261	0.0393		3376.28	0					20456.6	26.7575	0.6436		20450.4	0
		3365.73	14.6318	0.0651		3377.47	0					20457.7	26.7171	0.653		20451.4	0
		3366.89	14.629	0.1101		3378.58	0					20458.7	26.6813	0.6479		20452.4	0
		3367.94	14.6331	0.1519		3379.67	0					20459.7	26.6537	0.6526		20453.5	0
		3368.95	14.6525	0.2699		3380.69	0					20460.7	26.6092	0.6132		20454.5	0
		3369.96	14.6321	0.2785		3381.75	0					20461.7	26.58	0.6312		20455.6	0
		3370.98	14.6579	0.3284		3382.84	0					20462.7	26.512	0.5997		20456.6	0
		3372.03	14.6129	0.2575		3383.84	0					20463.7	26.4882	0.6321		20457.7	0
		3373.11	14.6075	0.2853		3384.84	0					20464.7	26.4551	0.625		20458.7	0
		3374.16	14.6008	0.3521		3385.91	0					20465.7	26.4249	0.6358		20459.7	0
		3375.2	14.5772	0.3344		3386.96	0					20466.7	26.3919	0.6359		20460.7	0
		3376.28	14.5615	0.3119		3388.01	0					20467.8	26.3298	0.6172		20461.7	0
		3377.45	14.5227	0.2827		3389.04	0					20468.8	26.2877	0.6135		20462.7	0
		3378.58	14.4963	0.2856		3390.03	0					20469.8	26.2519	0.6219		20463.7	0
		3379.67	14.4963	0.3844		3391.2	0					20471	26.2069	0.6136		20464.7	0
		3380.69	14.4867	0.3547		3392.25	0					20472.1	26.2069	0.6416		20465.7	0
		3381.75	14.468	0.3247		3393.26	0					20473.1	26.1635	0.6562		20466.7	0
		3382.84	14.4276	0.3214		3394.44	0					20474.1	26.145	0.6569		20467.8	0
		3383.84	14.4137	0.3425		3395.53	0					20475.1	26.0776	0.6214		20468.8	0
		3384.84	14.4103	0.3855		3396.51	0					20476.1	26.0177	0.6025		20469.8	0
		3385.91	14.3874	0.3285		3397.55	0					20477.1	25.9838	0.6064		20471	0
		3386.94	14.3611	0.4203		3398.59	0					20478.1	25.9354	0.5952		20472.1	0
		3388.01	14.3148	0.3521		3399.66	0					20479.1	25.9043	0.6382		20473.1	0
		3389.04	14.319	0.4246		3400.67	0					20480.2	25.8706	0.6107		20474.1	0
		3390.03	14.3158	0.4718		3401.85	0					20481.2	25.8706	0.6271		20475.1	0
		3391.2	14.2755	0.3932		3402.86	0					20482.2	25.8197	0.6162		20476.1	0
		3392.25	14.2507	0.3726		3403.86	0					20483.3	25.7879	0.62		20477.1	0
		3393.26	14.2265	0.4459		3404.87	0					20484.3	25.7261	0.5942		20478.1	0
		3394.44	14.2287	0.493		3405.92	0					20485.4	25.7003	0.6439		20479.1	0
		3395.49	14.1579	0.4433		3406.92	0					20486.4	25.6566	0.6537		20480.2	0
		3396.51	14.1454	0.4597		3408	0					20487.4	25.6235	0.6299		20481.2	0
		3397.55	14.1145	0.4824		3409.09	0					20488.4	25.5857	0.6364		20482.2	0
		3398.59	14.0873	0.4602		3410.14	0					20489.4	25.5478	0.6264		20483.3	0
		3399.66	14.0873	0.4815		3411.16	0					20490.4	25.5017	0.5871		20484.3	0
		3400.67	14.073	0.5352		3412.16	0					20491.5	25.4717	0.5948		20485.4	0
		3401.83	14.0102	0.4682		3413.25	0					20492.5	25.4389	0.6287		20486.4	0
		3402.86	13.9938	0.4766		3414.26	0					20493.6	25.3754	0.6072		20487.4	0
		3403.86	13.9478	0.4348		3415.33	0					20494.6	25.357	0.6216		20488.4	0
		3404.87	13.9279	0.4452		3416.42	0					20495.7	25.3293	0.6333		20489.4	0
		3405.92	13.8859	0.4319		3417.46	0					20496.7	25.2918	0.6471		20490.4	0
		3406.92	13.8703	0.4204		3418.46	0					20497.7	25.2537	0.6324		20491.5	0
		3408	13.8601	0.5236		3419.46	0					20498.7	25.2182	0.649		20492.5	0
		3409.09	13.818	0.5199		3420.46	0					20499.7	25.1349	0.6139		20493.6	0
		3410.14	13.79	0.4635		3421.56	0					20500.7	25.1349	0.6203		20494.6	0
		3411.16	13.7699	0.4962		3422.67	0					20501.8	25.1156	0.6553		20495.7	0
		3412.16	13.7436	0.4957		3423.67	0					20503	25.0718	0.6469		20496.7	0
		3413.24	13.7171	0.4636		3424.78	0					20504	25.036	0.651		20497.7	0
		3414.23	13.6827	0.4519		3425.86	0					20505.1	25.0022	0.6384		20498.7	0
		3415.33	13.6703	0.5484		3426.87	0					20506.1	24.9182	0.614		20499.7	0
		3416.42	13.6105	0.4791		3427.91	0					20507.2	24.8583	0.597		20500.7	0
		3417.46	13.5717	0.4597		3428.91	0					20508.3	24.8535	0.6183		20501.8	0
		3418.46	13.5717	0.5532		3429.91	0					20509.3	24.8075	0.6415		20503	0
		3419.46	13.5366	0.5378		3430.93	0					20510.3	24.7838	0.6556		20504	0
		3420.46	13.5107	0.4828		3431.95	0					20511.3	24.7838	0.657		20505.1	0
		3421.56	13.4987	0.5257		3433.05	0					20512.3	24.7455	0.6567		20506.1	0
		3422.67	13.4671	0.5453		3434.11	0					20513.4	24.6726	0.6376		20507.2	0
		3423.67	13.4114	0.4821		3435.12	0					20514.4	24.637	0.6234		20508.3	0
		3424.78	13.384	0.3836		3436.18	0					20515.4	24.601	0.6313		20509.3	0
		3425.86	13.3533	0.3966		3437.17	0					20516.4	24.5624	0.6305		20510.3	0
		3426.87	13.3083	0.3554		3438.26	0					20517.4	24.5092	0.6362		20511.3	0
		3427.91	13.2796	0.3684		3439.28	0					20518.4	24.4865	0.6542		20512.3	0
		3428.91	13.2796	0.4479		3440.29	0					20519.4	24.4308	0.6373		20513.4	0
		3429.91	13.2502	0.4473		3441.36	0					20520.5	24.3902	0.6393		20514.4	0
		3430.93	13.2119	0.3985		3442.45	0					20521.5	24.3819	0.6311		20515.4	0
		3431.95	13.1852	0.3955		3443.55	0					20522.5	24.3224	0.619		20516.4	0
		3433.05	13.2044	0.4534		3444.64	0					20523.5	24.294	0.6188		20517.4	0
		3434.09	13.1685	0.4438		3445.65	0					20524.6	24.253	0.6217		20518.4	0
		3435.08	13.1432	0.5174		3446.72	0					20525.7	24.2313	0.6386		20519.4	0
		3436.11	13.1085	0.4793		3447.73	0					20526.8	24.1765	0.64		20520.5	0
		3437.11	13.0718	0.4552		3448.94	0					20527.7	24.1421	0.6452		20521.5	0
		3438.25	13.0391	0.4383		3449.94	0					20528.7	24.113	0.6724		20522.5	0
		3439.28	13.0237	0.4067		3451.01	0					20529.8	24.0366	0.6225		20523.5	0
		3440.28	12.9987	0.4443		3452.02	0					20530.9	23.994	0.6372		20524.6	0
		3441.36	12.9911	0.4762		3453.02	0					20531.9	23.994	0.6364		20525.7	0
		3442.45	12.9585	0.5051		3454.03	0					20532.9	23.956	0.6624		20526.8	0
		3443.55	12.8954	0.4324		3455.03	0					20533.9	23.9063	0.639		20527.7	0
		3444.64	12.8771	0.4256		3456.03	0					20534.9	23.8881	0.6677		20528.7	0
		3445.65	12.8518	0.4182		3457.11	0					20535.9	23.8428	0.6494		20529.8	0
		3446.71	12.8291	0.437		3458.12	0					20536.9	23.8044	0.654		20530.9	0
		3447.73	12.8291	0.5088		3459.11	0					20537.9	23.7444	0.6383		20531.9	0
		3448.89	12.7823	0.4802		3460.11	0					20538.9	23.7021	0.6206		20532.9	0
		3449.89	12.7612	0.5033		3461.11	0					20539.9	23.6676	0.6573		20533.9	0
		3451	12.714	0.4259		3462.11	0					20540.9	23.6263	0.6182		20534.9	0
		3452.01	12.6883	0.4712		3463.11	0					20542	23.6263	0.6583		20535.9	0
		3453	12.6757	0.5045		3464.11	0					20543	23.5817	0.6538		20536.9	0
		3454.01	12.6539	0.5371		3465.14	0					20544	23.5544	0.6633		20537.9	0
		3455.03	12.6234	0.4966		3466.16	0					20545	23.51	0.6438		20538.9	0
		3456.03	12.59	0.459		3467.17	0					20546	23.4745	0.6492		20539.9	0
		3457.11	12.5589	0.4454		3468.17	0					20547.1	23.4131	0.6444		20540.9	0
		3458.12	12.5267	0.4405		3469.17	0					20548.2	23.3687	0.6417		20542	0
		3459.11	12.5184	0.4822		3470.18	0					20549.2	23.307	0.6326		20543	0
		3460.11	12.4722	0.457		3471.17	0					20550.3	23.2922	0.6634		20544	0
		3461.11	12.4441	0.4299		3472.22	0					20551.3	23.2339	0.6139		20545	0
		3462.11	12.4075	0.4064		3473.3	0					20552.3	23.2339	0.643		20546	0
		3463.11	12.3963	0.426		3474.31	0					20553.3	23.164	0.6285		20547.1	0
		3464.11	12.3802	0.4328		3475.35	0					20554.3	23.1421	0.6338		20548.2	0
		3465.14	12.3563	0.4682		3476.41	0					20555.4	23.0873	0.6279		20549.2	0
		3466.16	12.3263	0.4635		3477.47	0					20556.4	23.0634	0.647		20550.3	0
		3467.17	12.2986	0.465		3478.49	0					20557.5	23.0181	0.6392		20551.3	0
		3468.17	12.2636	0.464		3479.53	0					20558.5	22.9762	0.6553		20552.3	0
		3469.17	12.2479	0.5036		3480.54	0					20559.5	22.9554	0.6672		20553.3	0
		3470.18	12.2219	0.4473		3481.61	0					20560.5	22.8765	0.6307		20554.3	0
		3471.17	12.2019	0.4601		3482.62	0					20561.5	22.8822	0.6354		20555.4	0
		3472.22	12.1815	0.4706		3483.68	0					20562.5	22.8354	0.6435		20556.4	0
		3473.3	12.1403	0.4434		3484.7	0					20563.5	22.7963	0.633		20557.5	0
		3474.31	12.1123	0.4398		3485.74	0					20564.5	22.7579	0.6344		20558.5	0
		3475.35	12.0831	0.5013		3486.86	0					20565.5	22.7361	0.653		20559.5	0
		3476.41	12.0473	0.4751		3487.87	0					20566.5	22.6946	0.6689		20560.5	0
		3477.47	12.0115	0.4628		3488.87	0					20567.5	22.6435	0.6599		20561.5	0
		3478.49	12.0115	0.4911		3489.94	0					20568.6	22.6045	0.6533		20562.5	0
		3479.53	11.9843	0.4348		3490.93	0					20569.6	22.5513	0.6417		20563.5	0
		3480.54	11.9599	0.4528		3491.94	0					20570.7	22.5005	0.6297		20564.5	0
		3481.61	11.9318	0.4842		3492.99	0					20571.7	22.5005	0.6301		20565.5	0
		3482.62	11.9056	0.4886		3493.98	0					20572.7	22.4648	0.6515		20566.5	0
		3483.68	11.8468	0.426		3495.01	0					20573.7	22.4133	0.6385		20567.5	0
		3484.7	11.8244	0.4553		3496.04	0					20574.7	22.3852	0.6668		20568.6	0
		3485.74	11.7949	0.4291		3497.05	0					20575.7	22.3396	0.6471		20569.6	0
		3486.86	11.7789	0.4678		3498.05	0					20576.7	22.2934	0.6348		20570.7	0
		3487.87	11.7789	0.5334		3499.07	0					20577.8	22.2573	0.634		20571.7	0
		3488.87	11.7464	0.5236		3500.09	0					20578.9	22.1936	0.6285		20572.7	0
		3489.94	11.7034	0.434		3501.12	0					20579.9	22.1585	0.6502		20573.7	0
		3490.93	11.6755	0.4844		3502.14	0					20580.9	22.1231	0.6203		20574.7	0
		3491.94	11.6478	0.4827		3503.2	0					20581.9	22.1231	0.6583		20575.7	0
		3492.99	11.6107	0.456		3504.22	0					20582.9	22.0666	0.637		20576.7	0
		3493.98	11.5947	0.4789		3505.27	0					20584	22.0368	0.6526		20577.8	0
		3495.01	11.563	0.4403		3506.32	0					20585	21.9968	0.6405		20578.9	0
		3496.04	11.5322	0.4482		3507.31	0					20586.1	21.9489	0.6761		20579.9	0
		3497.05	11.5041	0.4506		3508.31	0					20587.1	21.8885	0.6466		20580.9	0
		3498.05	11.5041	0.5182		3509.31	0					20588.2	21.8442	0.6344		20581.9	0
		3499.05	11.4529	0.4086		3510.32	0					20589.3	21.813	0.6619		20582.9	0
		3500.09	11.4249	0.4393		3511.36	0					20590.3	21.7759	0.6319		20584	0
		3501.12	11.4008	0.453		3512.45	0					20591.4	21.7374	0.6175		20585	0
		3502.14	11.3735	0.4404		3513.49	0					20592.4	21.7374	0.6515		20586.1	0
		3503.19	11.3591	0.4723		3514.48	0					20593.4	21.6774	0.6333		20587.1	0
		3504.21	11.325	0.3939		3515.54	0					20594.4	21.6418	0.6384		20588.2	0
		3505.27	11.2942	0.4269		3516.73	0					20595.4	21.5787	0.6474		20589.3	0
		3506.29	11.2623	0.4861		3517.75	0					20596.4	21.5567	0.6687		20590.3	0
		3507.29	11.2623	0.5355		3518.75	0					20597.4	21.525	0.662		20591.4	0
		3508.29	11.221	0.5014		3519.78	0					20598.6	21.4865	0.6729		20592.4	0
		3509.31	11.1909	0.4383		3520.78	0					20599.6	21.4324	0.6459		20593.4	0
		3510.32	11.1697	0.464		3521.86	0					20600.6	21.3689	0.5956		20594.4	0
		3511.35	11.141	0.4689		3522.88	0					20601.7	21.3689	0.6377		20595.4	0
		3512.45	11.1413	0.5346		3523.88	0					20602.8	21.3179	0.648		20596.4	0
		3513.49	11.0958	0.5445		3524.88	0					20603.8	21.2871	0.6755		20597.4	0
		3514.48	11.037	0.4617		3525.88	0					20604.8	21.24	0.6605		20598.6	0
		3515.54	11.0124	0.4731		3526.89	0					20605.9	21.2121	0.6676		20599.6	0
		3516.73	10.9816	0.4568		3527.89	0					20606.9	21.1259	0.6328		20600.6	0
		3517.75	10.9816	0.5358		3528.89	0					20607.9	21.101	0.6263		20601.7	0
		3518.75	10.9483	0.5211		3529.89	0					20608.9	21.0759	0.6435		20602.8	0
		3519.78	10.9174	0.456		3530.9	0					20610	21.0123	0.6048		20603.8	0
		3520.78	10.8894	0.4292		3531.96	0					20610.9	21.0123	0.6516		20604.8	0
		3521.86	10.8378	0.3714		3533.01	0					20612	20.9902	0.6494		20605.9	0
		3522.88	10.8176	0.4716		3534.03	0					20613.1	20.9476	0.6601		20606.9	0
		3523.88	10.789	0.4628		3535.03	0					20614.1	20.9102	0.6458		20607.9	0
		3524.88	10.7709	0.4992		3536.17	0					20615.1	20.8684	0.6582		20608.9	0
		3525.88	10.7348	0.4962		3537.18	0					20616.1	20.7947	0.6244		20610	0
		3526.89	10.7081	0.4725		3538.18	0					20617.2	20.7435	0.62		20610.9	0
		3527.89	10.7081	0.5152		3539.2	0					20618.3	20.7164	0.6597		20612	0
		3528.89	10.6922	0.5389		3540.22	0					20619.3	20.6707	0.6448		20613.1	0
		3529.89	10.669	0.5587		3541.33	0					20620.3	20.6476	0.6467		20614.1	0
		3530.9	10.6034	0.4804		3542.35	0					20621.3	20.6476	0.6456		20615.1	0
		3531.96	10.5773	0.4721		3543.35	0					20622.3	20.5972	0.6411		20616.1	0
		3533.01	10.541	0.4621		3544.38	0					20623.3	20.5386	0.6296		20617.2	0
		3534.03	10.506	0.4276		3545.37	0					20624.3	20.4754	0.6143		20618.3	0
		3535.03	10.4903	0.4889		3546.52	0					20625.4	20.4476	0.6398		20619.3	0
		3536.17	10.4665	0.4808		3547.56	0					20626.4	20.4134	0.6593		20620.3	0
		3537.18	10.4395	0.4686		3548.67	0					20627.5	20.3646	0.6283		20621.3	0
		3538.18	10.4067	0.5446		3549.75	0					20628.5	20.3472	0.6772		20622.3	0
		3539.2	10.3778	0.4818		3550.75	0					20629.6	20.2981	0.6495		20623.3	0
		3540.22	10.3567	0.4814		3551.75	0					20630.6	20.2803	0.6333		20624.3	0
		3541.33	10.3236	0.4464		3552.75	0					20631.7	20.221	0.6136		20625.4	0
		3542.35	10.3047	0.5122		3553.76	0					20632.7	20.204	0.6786		20626.4	0
		3543.34	10.2603	0.4271		3554.78	0					20633.7	20.1502	0.6452		20627.5	0
		3544.38	10.2431	0.5215		3555.79	0					20634.8	20.1287	0.6771		20628.5	0
		3545.37	10.2222	0.5052		3556.79	0					20635.8	20.0714	0.6554		20629.6	0
		3546.52	10.1498	0.4816		3557.8	0					20636.8	20.038	0.6484		20630.6	0
		3547.56	10.1498	0.5363		3558.83	0					20637.8	19.9952	0.6494		20631.7	0
		3548.66	10.1267	0.5815		3559.84	0					20638.9	19.9208	0.5988		20632.7	0
		3549.67	10.1128	0.5518		3560.9	0					20640	19.8912	0.6249		20633.7	0
		3550.67	10.0634	0.4664		3561.98	0					20641	19.8663	0.6226		20634.8	0
		3551.71	10.0582	0.4846		3563.01	0					20642	19.8663	0.6729		20635.8	0
		3552.71	9.9971	0.5058		3564.09	0					20643	19.8215	0.6538		20636.8	0
		3553.7	9.984	0.5403		3565.14	0					20644	19.7771	0.6537		20637.8	0
		3554.71	9.9264	0.4411		3566.16	0					20645.1	19.7312	0.6393		20638.9	0
		3555.71	9.9023	0.4478		3567.18	0					20646.1	19.6717	0.6239		20640	0
		3556.75	9.8605	0.4235		3568.23	0					20647.1	19.6144	0.5976		20641	0
		3557.75	9.8605	0.475		3569.3	0					20648.1	19.6069	0.6206		20642	0
		3558.83	9.848	0.452		3570.35	0					20649.1	19.5307	0.5995		20643	0
		3559.84	9.8352	0.4775		3571.4	0					20650.1	19.5182	0.6208		20644	0
		3560.88	9.7632	0.4385		3572.69	0					20651.2	19.5182	0.6367		20645.1	0
		3561.89	9.7336	0.4281		3573.7	0					20652.2	19.485	0.632		20646.1	0
		3563.01	9.7192	0.4791		3574.68	0					20653.3	19.3866	0.5983		20647.1	0
		3564.09	9.6899	0.5167		3575.68	0					20654.4	19.3704	0.6238		20648.1	0
		3565.14	9.6592	0.4789		3576.8	0					20655.4	19.3112	0.5961		20649.1	0
		3566.16	9.6343	0.4896		3577.81	0					20656.4	19.2796	0.6058		20650.1	0
		3567.18	9.6343	0.491		3578.81	0					20657.4	19.2553	0.6594		20651.2	0
		3568.23	9.6082	0.5177		3579.82	0					20658.4	19.2118	0.6295		20652.2	0
		3569.3	9.5543	0.4963		3580.86	0					20659.4	19.2012	0.6639		20653.3	0
		3570.35	9.5286	0.4554		3581.86	0					20660.5	19.1402	0.6148		20654.4	0
		3571.4	9.4917	0.4642		3582.9	0					20661.5	19.1191	0.6232		20655.4	0
		3572.69	9.4386	0.4649		3583.91	0					20662.5	19.0604	0.602		20656.4	0
		3573.7	9.4274	0.4877		3584.91	0					20663.5	19.0379	0.6209		20657.4	0
		3574.68	9.3981	0.4929		3585.9	0					20664.5	18.9934	0.6045		20658.4	0
		3575.68	9.3981	0.5793		3586.92	0					20665.5	18.965	0.631		20659.4	0
		3576.8	9.3571	0.5453		3587.92	0					20666.5	18.925	0.6513		20660.5	0
		3577.81	9.3152	0.4989		3588.95	0					20667.6	18.8979	0.6444		20661.5	0
		3578.81	9.3105	0.4882		3589.94	0					20668.6	18.8622	0.6645		20662.5	0
		3579.82	9.2706	0.4673		3590.97	0					20669.6	18.8113	0.6378		20663.5	0
		3580.86	9.2235	0.4251		3591.97	0					20670.7	18.7715	0.6063		20664.5	0
		3581.86	9.202	0.4731		3592.99	0					20671.9	18.7482	0.6319		20665.5	0
		3582.9	9.1688	0.4587		3594.05	0					20672.9	18.7204	0.642		20666.5	0
		3583.91	9.1283	0.4374		3595.25	0					20673.9	18.6662	0.5944		20667.6	0
		3584.91	9.1068	0.4749		3596.28	0					20674.9	18.6221	0.6021		20668.6	0
		3585.9	9.0867	0.4917		3597.33	0					20675.9	18.5954	0.6146		20669.6	0
		3586.91	9.0867	0.5253		3598.34	0					20676.9	18.5531	0.6284		20670.7	0
		3587.9	9.0567	0.5027		3599.32	0					20677.9	18.4649	0.4834		20671.9	0
		3588.95	9.0289	0.52		3600.33	0					20679	18.4554	0.1639		20672.9	0
		3589.94	8.9855	0.493		3601.34	0					20680	18.4034	0.1204		20673.9	0
		3590.97	8.9592	0.4794		3602.36	0					20681	18.4034	0.4233		20674.9	0
		3591.97	8.9289	0.4571		3603.45	0					20682	18.3715	0.4524		20675.9	0
		3592.99	8.8897	0.434		3604.43	0					20683	18.338	0.4034		20676.9	0
		3594.05	8.86	0.4645		3605.53	0					20684	18.2931	0.429		20677.9	0
		3595.25	8.8387	0.4278		3606.61	0					20685	18.2679	0.4681		20679	0
		3596.28	8.8183	0.477		3607.61	0					20686	18.2083	0.4427		20680	0
		3597.33	8.7822	0.504		3608.7	0					20687	18.1439	0.4522		20681	0
		3598.34	8.7514	0.4315		3609.8	0					20688.1	18.1221	0.2621		20682	0
		3599.32	8.7327	0.4808		3610.85	0					20689.2	18.0631	0.6767		20683	0
		3600.33	8.7124	0.4671		3611.84	0					20690.2	18.0429	0.4341		20684	0
		3601.34	8.6847	0.4752		3612.86	0					20691.2	18.0429	-0.1249		20685	0
		3602.36	8.6415	0.4299		3613.95	0					20692.2	17.9959	0.4953		20686	0
		3603.43	8.6407	0.5448		3615.05	0					20693.2	17.9562	0.6151		20687	0
		3604.43	8.5982	0.5144		3616.07	0					20694.3	17.9581	0.6458		20688.1	0
		3605.49	8.5492	0.4408		3617.23	0					20695.2	17.9048	0.653		20689.2	0
		3606.61	8.5492	0.5308		3618.33	0					20696.3	17.8645	0.6414		20690.2	0
		3607.61	8.5072	0.4411		3619.4	0					20697.3	17.8044	0.6365		20691.2	0
		3608.64	8.4926	0.4781		3620.4	0					20698.3	17.8884	0.7355		20692.2	0
		3609.68	8.4602	0.4619		3621.5	0					20699.4	18.2599	1.0615		20693.2	0
		3610.7	8.4386	0.5036		3622.55	0					20700.4	18.2599	1.061		20694.3	0
		3611.77	8.3836	0.4434		3623.83	0					20701.5	17.8941	0.802		20695.2	0
		3612.86	8.3529	0.4539		3624.84	0					20702.5	17.8274	0.7857		20696.3	0.0013208
		3613.95	8.3383	0.4694		3625.87	0					20703.6	17.8519	0.8745		20697.3	0
		3615.04	8.2959	0.4576		3626.86	0					20704.6	17.7763	0.8276		20698.3	0
		3616.07	8.2959	0.4944		3627.89	0					20705.6	17.7035	0.787		20699.3	0.1455
		3617.23	8.2602	0.4287		3629.15	0					20706.7	17.6741	0.8085		20700.3	0.1455
		3618.33	8.2342	0.4705		3630.21	0					20707.7	17.5964	0.7668		20701.5	0
		3619.4	8.1906	0.3973		3631.34	0					20708.8	17.8059	0.9769		20702.5	0
		3620.4	8.1669	0.434		3632.41	0					20709.9	17.2413	0.5412		20703.6	0
		3621.5	8.131	0.4264		3633.42	0					20711	17.5149	0.7717		20704.6	0
		3622.55	8.1099	0.44		3634.52	0					20712	18.1949	1.3866		20705.6	0
		3623.83	8.0682	0.3735		3635.53	0					20713.1	17.392	0.7313		20706.7	0
		3624.84	8.0507	0.4685		3636.59	0					20714.1	17.2057	0.6114		20707.7	0.475
		3625.87	8.0507	0.5139		3637.7	0					20715.1	17.1707	0.6782		20708.8	9.6341
		3626.86	8.0071	0.4239		3638.78	0					20716.1	17.1084	0.6529		20709.9	23.1211
		3627.89	7.9996	0.4875		3639.88	0					20717.2	17.0779	0.6513		20711	28.0761
		3629.14	7.9522	0.4671		3640.95	0					20718.2	17.0254	0.6397		20712	29.703
		3630.14	7.9224	0.4389		3641.94	0					20719.2	16.9886	0.6196		20713.1	29.1905
		3631.34	7.8909	0.4431		3642.94	0					20720.2	16.9626	0.6221		20714.1	29.1363
		3632.41	7.887	0.5191		3643.94	0					20721.3	16.9626	0.6643		20715.1	29.3218
		3633.42	7.823	0.459		3645.01	0					20722.3	16.9212	0.6359		20716.1	20.3551
		3634.52	7.7991	0.4689		3646.11	0					20723.3	16.8745	0.6077		20717.2	20.7649
		3635.53	7.7991	0.5623		3647.11	0					20724.3	16.7903	0.5477		20718.2	23.7946
		3636.59	7.7595	0.5117		3648.11	0					20725.3	16.7719	0.5935		20719.2	24.4282
		3637.7	7.726	0.442		3649.11	0					20726.4	16.7468	0.584		20720.2	25.7843
		3638.78	7.7079	0.4926		3650.16	0					20727.4	16.6918	0.554		20721.3	25.7843
		3639.88	7.6768	0.5321		3651.25	0					20728.5	16.6644	0.5649		20722.3	26.9509
		3640.95	7.6361	0.4699		3652.25	0					20729.5	16.6214	0.5243		20723.3	27.5196
		3641.94	7.6016	0.5126		3653.33	0					20730.5	16.5893	0.5037		20724.3	27.435
		3642.94	7.5756	0.4721		3654.37	0					20731.5	16.5893	0.5286		20725.3	27.662
		3643.94	7.5314	0.4641		3655.4	0					20732.6	16.5279	0.4879		20726.4	27.6377
		3645.01	7.5156	0.4578		3656.43	0					20733.6	16.5142	0.4965		20727.4	27.2179
		3646.11	7.5156	0.513		3657.45	0					20734.6	16.472	0.476		20728.5	26.5998
		3647.11	7.4754	0.4542		3658.47	0					20735.6	16.4514	0.491		20729.5	26.6516
		3648.11	7.4288	0.4505		3659.48	0					20736.6	16.4159	0.455		20730.5	26.1611
		3649.11	7.4191	0.4684		3660.49	0					20737.6	16.3909	0.4509		20731.5	26.1611
		3650.15	7.3634	0.3827		3661.54	0					20738.7	16.3489	0.4206		20732.6	26.5182
		3651.25	7.3534	0.4368		3662.58	0					20739.7	16.3329	0.4055		20733.6	25.9407
		3652.25	7.3129	0.3764		3663.61	0					20740.7	16.3036	0.3988		20734.6	25.921
		3653.33	7.3002	0.4435		3664.64	0					20741.8	16.2584	0.3931		20735.6	25.9817
		3654.37	7.2756	0.4117		3665.76	0					20742.9	16.242	0.3842		20736.6	25.6004
		3655.4	7.2624	0.5043		3666.91	0					20744	16.2243	0.4005		20737.6	25.5791
		3656.43	7.2165	0.4757		3667.93	0					20745.1	16.2033	0.4005		20738.7	25.2632
		3657.45	7.1977	0.4306		3668.94	0					20746.1	16.1352	0.3542		20739.7	24.8941
		3658.47	7.1833	0.4594		3669.95	0					20747.1	16.1219	0.3487		20740.7	24.6763
		3659.48	7.1498	0.4346		3671.01	0					20748.1	16.0986	0.3338		20741.8	24.8935
		3660.49	7.1373	0.4734		3672.15	0					20749.1	16.061	0.3143		20742.9	24.8547
		3661.54	7.0939	0.4791		3673.23	0					20750.2	16.061	0.3259		20744	24.8246
		3662.58	7.0845	0.4909		3674.27	0					20751.2	16.0497	0.3388		20745.1	24.8795
		3663.61	7.0281	0.4379		3675.27	0					20752.2	16.0227	0.323		20746.1	24.7056
		3664.64	6.9956	0.4479		3676.3	0					20753.2	16.0059	0.3278		20747.1	24.6734
		3665.75	6.9956	0.4697		3677.29	0					20754.2	15.9835	0.3331		20748.1	24.4089
		3666.88	6.9646	0.4666		3678.3	0					20755.3	15.962	0.3165		20749.1	24.2974
		3667.89	6.943	0.4206		3679.36	0					20756.4	15.9245	0.2962		20750.2	24.2974
		3668.93	6.9114	0.4515		3680.41	0					20757.4	15.9267	0.3197		20751.2	24.3358
		3669.95	6.8659	0.4183		3681.41	0					20758.4	15.906	0.2956		20752.2	24.0658
		3671.01	6.85	0.4464		3682.42	0					20759.4	15.8968	0.2868		20753.2	23.6575
		3672.15	6.8164	0.4322		3683.45	0					20760.5	15.8968	0.313		20754.2	22.8974
		3673.23	6.7778	0.411		3684.55	0					20761.5	15.8754	0.3022		20755.3	23.5603
		3674.26	6.7694	0.4423		3685.59	0					20762.5	15.8368	0.2999		20756.4	23.6223
		3675.27	6.743	0.4243		3686.67	0					20763.5	15.8331	0.2879		20757.4	23.5645
		3676.3	6.743	0.5469		3687.68	0					20764.5	15.7986	0.2664		20758.4	23.2366
		3677.29	6.6975	0.4468		3688.68	0					20765.5	15.7798	0.2752		20759.4	22.9541
		3678.3	6.6683	0.4679		3689.86	0					20766.6	15.7599	0.2556		20760.5	22.9541
		3679.36	6.6392	0.429		3690.86	0					20767.6	15.7522	0.2604		20761.5	22.864
		3680.41	6.6144	0.4425		3691.94	0					20768.6	15.7451	0.2537		20762.5	22.4696
		3681.41	6.5875	0.4351		3693.03	0					20769.8	15.7257	0.2587		20763.5	22.6656
		3682.42	6.565	0.4341		3694.12	0					20770.9	15.7122	0.2665		20764.5	22.7922
		3683.45	6.5466	0.5441		3695.22	0					20771.9	15.6872	0.2434		20765.5	22.7448
		3684.55	6.4876	0.4416		3696.31	0					20772.9	15.677	0.2602		20766.6	22.6484
		3685.59	6.4876	0.4778		3697.44	0					20773.9	15.6551	0.24		20767.6	22.3313
		3686.64	6.4472	0.3916		3698.46	0					20775	15.626	0.2354		20768.6	22.091
		3687.64	6.4381	0.4528		3699.48	0					20776.1	15.6214	0.2076		20769.8	21.9863
		3688.65	6.4078	0.4328		3700.52	0					20777.1	15.6067	0.2373		20770.9	21.8241
		3689.86	6.3795	0.5106		3701.59	0					20778.1	15.5837	0.2159		20771.9	21.8404
		3690.86	6.3576	0.4866		3702.66	0					20779.2	15.5879	0.2124		20772.9	21.7541
		3691.94	6.2851	0.378		3703.67	0					20780.3	15.5879	0.2346		20773.9	21.6951
		3693.03	6.2754	0.4483		3704.77	0					20781.3	15.5604	0.2252		20775	21.7449
		3694.11	6.2574	0.4551		3705.84	0					20782.4	15.549	0.2028		20776.1	21.4586
		3695.21	6.2574	0.5154		3706.92	0					20783.4	15.5126	0.184		20777.1	21.3799
		3696.2	6.2187	0.4885		3707.98	0					20784.5	15.5207	0.1978		20778.1	21.1623
		3697.2	6.1984	0.4563		3708.99	0					20785.5	15.5093	0.1875		20779.2	20.7492
		3698.3	6.1356	0.3891		3709.98	0					20786.5	15.4806	0.1854		20780.3	20.7492
		3699.42	6.1219	0.4485		3711	0					20787.6	15.4826	0.1824		20781.3	20.7907
		3700.47	6.1027	0.4696		3712.14	0					20788.5	15.47	0.1703		20782.4	21.0171
		3701.47	6.0615	0.4122		3713.15	0					20789.6	15.47	0.1854		20783.4	20.9117
		3702.47	6.0419	0.4441		3714.24	0					20790.6	15.4472	0.1592		20784.5	20.7628
		3703.5	6.0156	0.4938		3715.23	0					20791.6	15.4265	0.1516		20785.5	20.7017
		3704.5	5.9891	0.4576		3716.24	0					20792.7	15.4259	0.1713		20786.5	20.5701
		3705.61	5.9813	0.4472		3717.31	0					20793.7	15.3975	0.1346		20787.6	20.3447
		3706.61	5.9525	0.4582		3718.39	0					20794.7	15.3973	0.1504		20788.5	20.1619
		3707.71	5.9115	0.4154		3719.39	0					20795.7	15.3739	0.137		20789.6	20.1619
		3708.72	5.8831	0.4254		3720.4	0					20796.8	15.3999	0.166		20790.6	19.5592
		3709.76	5.8679	0.4189		3721.57	0					20797.9	15.3517	0.1357		20791.6	19.8409
		3710.84	5.8315	0.4645		3722.67	0					20798.9	15.3517	0.1359		20792.7	19.4143
		3711.84	5.7824	0.3967		3723.67	0					20800.1	15.3584	0.1459		20793.7	19.1201
		3712.94	5.7706	0.4198		3724.77	0					20801.2	15.3346	0.1446		20794.7	19.2612
		3713.93	5.7706	0.4791		3725.84	0					20802.2	15.3172	0.1141		20795.7	19.4418
		3715.01	5.7346	0.4654		3726.84	0					20803.3	15.3304	0.1479		20796.8	19.6113
		3716.05	5.7153	0.423		3727.85	0					20804.3	15.314	0.1276		20797.9	19.4327
		3717.05	5.6826	0.4137		3728.9	0					20805.3	15.3081	0.1392		20798.9	19.4327
		3718.08	5.6707	0.462		3729.9	0					20806.3	15.3079	0.1442		20800.1	19.4683
		3719.07	5.6151	0.3946		3730.91	0					20807.3	15.2814	0.116		20801.2	19.4528
		3720.13	5.5962	0.442		3731.95	0					20808.4	15.2864	0.1282		20802.2	19.4201
		3721.13	5.5759	0.4071		3732.95	0					20809.4	15.2864	0.3068		20803.3	19.3009
		3722.13	5.5485	0.4207		3733.97	0					20810.4	15.2702	0.2623		20804.3	18.9466
		3723.16	5.5199	0.4087		3734.98	0					20811.4	15.2757	0.2383		20805.3	18.9076
		3724.21	5.5199	0.4318		3736.01	0					20812.5	15.2629	0.2198		20806.3	18.8586
		3725.3	5.4896	0.4124		3737.22	0					20813.5	15.2413	0.2023		20807.3	18.4919
		3726.39	5.4533	0.3823		3738.24	0					20814.6	15.2519	0.2081		20808.4	18.1329
		3727.43	5.4285	0.3946		3739.24	0					20815.6	15.2347	0.1997		20809.4	18.1329
		3728.43	5.3887	0.3806		3740.28	0					20816.6	15.2258	0.1864		20810.4	18.3395
		3729.45	5.3844	0.4003		3741.37	0					20817.7	15.2203	0.1885		20811.4	18.0687
		3730.57	5.3474	0.4472		3742.47	0					20818.7	15.2058	0.1746		20812.5	18.3031
		3731.56	5.3257	0.4325		3743.55	0					20819.7	15.2058	0.174		20813.5	18.3417
		3732.62	5.3144	0.4359		3744.55	0					20820.7	15.2032	0.171		20814.6	18.2671
		3733.66	5.2945	0.4476		3745.66	0					20821.7	15.181	0.1629		20815.6	18.0368
		3734.7	5.2734	0.4382		3746.7	0					20822.7	15.196	0.1882		20816.6	17.9476
		3735.8	5.2416	0.4581		3747.69	0					20823.8	15.1735	0.1476		20817.7	17.8836
		3736.89	5.2065	0.4208		3748.76	0					20824.8	15.1787	0.1533		20818.7	17.7538
		3738	5.1906	0.3959		3749.78	0					20825.8	15.1605	0.1617		20819.7	17.7538
		3739.07	5.1322	0.3669		3750.78	0					20826.8	15.155	0.1638		20820.7	17.7673
		3740.06	5.1176	0.3769		3751.79	0					20827.9	15.1582	0.172		20821.7	17.565
		3741.07	5.1059	0.3876		3752.8	0					20828.9	15.1501	0.1641		20822.7	17.4903
		3742.25	5.0768	0.4072		3753.79	0					20829.9	14.961	-0.0167		20823.8	17.412
		3743.53	5.0545	0.4038		3754.82	0					20830.9	14.9918	0.089		20824.8	17.308
		3744.55	5.0147	0.403		3755.81	0					20831.9	15.0232	0.0877		20825.8	17.3169
		3745.66	4.9975	0.4401		3756.9	0					20833.1	15.0287	0.0998		20826.8	17.2131
		3746.68	4.996	0.4385		3757.91	0					20834.1	15.0261	0.0895		20827.9	17.1913
		3747.69	4.9533	0.3887		3759.09	0					20835.1	15.0315	0.1002		20828.9	17.1279
		3748.72	4.9327	0.3702		3760.11	0					20836.1	15.0232	0.0933		20829.9	17.0075
		3749.76	4.9153	0.4258		3761.2	0					20837.1	15.0283	0.1237		20830.9	16.9353
		3750.75	4.8808	0.4633		3762.21	0					20838.1	15.0211	0.0917		20831.9	16.7552
		3751.77	4.8663	0.4497		3763.33	0					20839.1	15.0211	0.0915		20833.1	16.7001
		3752.78	4.827	0.3783		3764.34	0					20840.2	15.0218	0.1043		20834.1	16.6646
		3753.77	4.7954	0.3665		3765.34	0					20841.2	15.0223	0.1129		20835.1	16.6287
		3754.76	4.7954	0.4282		3766.34	0					20842.2	15.0088	0.1054		20836.1	16.5227
		3755.78	4.7754	0.4219		3767.35	0					20843.2	14.9969	0.105		20837.1	16.5492
		3756.9	4.7614	0.3991		3768.36	0					20844.2	15.0175	0.1323		20838.1	16.3959
		3757.91	4.7189	0.4406		3769.42	0					20845.2	15.0168	0.1411		20839.1	16.3959
		3759.09	4.662	0.3509		3770.44	0					20846.2	14.9896	0.1081		20840.2	16.1683
		3760.11	4.654	0.3975		3771.46	0					20847.2	14.982	0.1141		20841.2	16.1198
		3761.2	4.6466	0.4325		3772.45	0					20848.3	14.9763	0.109		20842.2	16.1045
		3762.21	4.6203	0.4047		3773.51	0					20849.4	14.9763	0.116		20843.2	16.0155
		3763.33	4.5877	0.3896		3774.5	0					20850.4	14.9787	0.1181		20844.2	16.0634
		3764.34	4.5708	0.4044		3775.55	0					20851.4	14.8974	0.0388		20845.2	15.9143
		3765.34	4.5708	0.4738		3776.68	0					20852.5	14.9299	0.0897		20846.2	15.79
		3766.34	4.5086	0.3398		3777.76	0					20853.5	14.9231	0.093		20847.2	15.6002
		3767.35	4.498	0.3898		3778.76	0					20854.6	14.9313	0.0958		20848.3	15.6506
		3768.36	4.4682	0.372		3779.86	0					20855.6	14.9255	0.1094		20849.4	15.6506
		3769.42	4.4454	0.3491		3780.88	0					20856.6	14.9245	0.1171		20850.4	15.6766
		3770.44	4.4318	0.4027		3781.88	0					20857.6	14.8974	0.1118		20851.4	15.5922
		3771.46	4.4085	0.342		3783	0					20858.6	14.924	0.137		20852.5	15.4458
		3772.45	4.3851	0.4106		3784.05	0					20859.7	14.924	0.1328		20853.5	15.3932
		3773.51	4.3517	0.4174		3785.05	0					20860.7	14.9113	0.1259		20854.6	15.3104
		3774.5	4.3517	0.469		3786.04	0					20861.8	14.902	0.1107		20855.6	15.3104
		3775.55	4.3171	0.398		3787.04	0					20862.9	14.8958	0.1335		20856.6	15.2396
		3776.68	4.293	0.3596		3788.06	0					20863.9	14.8844	0.1131		20857.6	15.1773
		3777.74	4.281	0.4056		3789.15	0					20865	14.8755	0.1156		20858.6	15.133
		3778.76	4.2421	0.3565		3790.16	0					20866	14.8651	0.1337		20859.7	15.133
		3779.86	4.2459	0.416		3791.16	0					20867	14.8735	0.1271		20860.7	14.9818
		3780.88	4.1892	0.3781		3792.16	0					20868	14.8596	0.1226		20861.8	14.872
		3781.88	4.154	0.354		3793.16	0					20869	14.8596	0.1227		20862.9	14.8565
		3783	4.126	0.3771		3794.19	0					20870	14.8527	0.1197		20863.9	14.7346
		3784.03	4.126	0.3943		3795.18	0					20871	14.8531	0.1256		20865	14.6792
		3785.05	4.1226	0.4631		3796.28	0					20872	14.8561	0.1395		20866	14.6428
		3786.04	4.0903	0.3907		3797.29	0					20873.1	14.8345	0.1187		20867	14.4944
		3787.04	4.075	0.3957		3798.49	0					20874.1	14.8242	0.1227		20868	14.2698
		3788.06	4.0528	0.4214		3799.55	0					20875.1	14.8297	0.1381		20869	14.2698
		3789.15	4.0122	0.3812		3800.55	0					20876.1	14.8093	0.124		20870	14.2622
		3790.16	3.9882	0.3865		3801.66	0					20877.1	14.8001	0.1212		20871	14.1795
		3791.16	3.9519	0.3566		3802.66	0					20878.2	14.7785	0.1		20872	14.0587
		3792.16	3.9448	0.3751		3803.7	0					20879.2	14.7785	0.1199		20873.1	14.0458
		3793.16	3.9102	0.3267		3804.8	0					20880.2	14.7832	0.121		20874.1	14.0944
		3794.19	3.9102	0.3851		3805.89	0					20881.2	14.7776	0.1331		20875.1	14.1183
		3795.18	3.8926	0.4056		3806.95	0					20882.2	14.785	0.1315		20876.1	13.9412
		3796.28	3.8566	0.3905		3808.07	0					20883.2	14.7553	0.1127		20877.1	13.8533
		3797.29	3.8367	0.3684		3809.06	0					20884.3	14.7652	0.1309		20878.2	13.722
		3798.45	3.8067	0.3419		3810.21	0					20885.3	14.7542	0.1433		20879.2	13.722
		3799.55	3.7825	0.3347		3811.22	0					20886.3	14.7246	0.1227		20880.2	13.757
		3800.55	3.7666	0.3875		3812.24	0					20887.4	14.7395	0.1365		20881.2	13.7376
		3801.65	3.7531	0.4375		3813.29	0					20888.5	14.7299	0.1226		20882.2	13.6862
		3802.65	3.7257	0.3954		3814.31	0					20889.5	14.7299	0.1324		20883.2	13.6179
		3803.7	3.697	0.3718		3815.47	0					20890.5	14.7258	0.1269		20884.3	13.4559
		3804.8	3.6685	0.3141		3816.48	0					20891.5	14.7201	0.1412		20885.3	13.3466
		3805.89	3.6572	0.3575		3817.48	0					20892.6	14.7078	0.1053		20886.3	13.3399
		3806.95	3.6423	0.3659		3818.48	0					20893.7	14.7079	0.1315		20887.4	13.198
		3808.07	3.6211	0.3872		3819.48	0					20894.8	14.693	0.1203		20888.5	12.898
		3809.06	3.5798	0.3778		3820.49	0					20895.8	14.6817	0.1174		20889.5	12.898
		3810.21	3.5413	0.3394		3821.53	0					20896.8	14.6764	0.1248		20890.5	12.868
		3811.22	3.5339	0.3566		3822.58	0					20897.8	14.6703	0.1187		20891.5	12.9818
		3812.24	3.5175	0.3667		3823.61	0					20898.9	14.6715	0.1215		20892.6	12.9407
		3813.29	3.5175	0.4086		3824.65	0					20899.9	14.6501	0.1109		20893.7	12.8545
		3814.31	3.4869	0.4356		3825.76	0					20900.9	14.6536	0.1218		20894.8	12.8826
		3815.41	3.4671	0.4108		3826.78	0					20901.9	14.6348	0.1034		20895.8	12.8061
		3816.41	3.4384	0.3845		3827.87	0					20903	14.6437	0.1161		20896.8	12.7715
		3817.42	3.4012	0.3512		3828.88	0					20904	14.6343	0.141		20897.8	12.7207
		3818.42	3.3835	0.3433		3829.95	0					20905	14.6247	0.1221		20898.9	12.7079
		3819.42	3.3685	0.3459		3830.95	0					20906.1	14.6001	0.1103		20899.9	12.593
		3820.47	3.3466	0.3425		3831.97	0					20907.1	14.5931	0.1061		20900.9	12.4551
		3821.47	3.3284	0.3669		3832.97	0					20908.1	14.5931	0.1064		20901.9	12.415
		3822.52	3.2845	0.339		3834	0					20909.2	14.5986	0.1318		20903	12.4384
		3823.61	3.2764	0.3571		3835.1	0					20910.2	14.588	0.1195		20904	12.3613
		3824.65	3.259	0.3221		3836.19	0					20911.2	14.5901	0.1203		20905	12.2349
		3825.76	3.2353	0.3059		3837.19	0					20912.2	14.5687	0.1029		20906.1	12.021
		3826.78	3.2211	0.3477		3838.2	0					20913.3	14.5952	0.1309		20907.1	12.0046
		3827.87	3.203	0.3613		3839.25	0					20914.3	14.5679	0.1301		20908.1	12.0046
		3828.88	3.1835	0.3883		3840.34	0					20915.3	14.5654	0.1186		20909.2	12.0537
		3829.95	3.1522	0.4077		3841.41	0					20916.4	14.5569	0.1247		20910.2	11.9875
		3830.95	3.1227	0.3637		3842.54	0					20917.4	14.5438	0.1125		20911.2	11.9903
		3831.97	3.1073	0.3556		3843.62	0					20918.5	14.5438	0.1302		20912.2	11.9558
		3832.97	3.1073	0.4171		3844.63	0					20919.5	14.5421	0.1224		20913.3	11.8825
		3834	3.0926	0.4174		3845.64	0					20920.5	14.5317	0.1346		20914.3	11.7843
		3835.09	3.0576	0.3872		3846.64	0					20921.6	14.5233	0.1216		20915.3	11.755
		3836.19	3.033	0.3793		3847.66	0					20922.6	14.5243	0.1248		20916.4	11.7206
		3837.19	3.0008	0.3485		3848.66	0					20923.6	14.5199	0.1303		20917.4	11.6292
		3838.2	2.9619	0.2776		3849.75	0					20924.6	14.484	0.1036		20918.5	11.6292
		3839.25	2.9518	0.3342		3850.81	0					20925.7	14.4944	0.1232		20919.5	11.4862
		3840.34	2.9388	0.3438		3851.93	0					20926.8	14.4822	0.1161		20920.5	10.4566
		3841.41	2.9081	0.3111		3852.92	0					20927.8	14.4794	0.1136		20921.6	10.9399
		3842.54	2.8908	0.3336		3854.06	0					20928.8	14.4794	0.1157		20922.6	11.2001
		3843.62	2.8705	0.4033		3855.17	0					20929.8	14.458	0.1141		20923.6	11.2376
		3844.63	2.8517	0.3641		3856.18	0					20930.9	14.4599	0.1075		20924.6	11.1863
		3845.64	2.8342	0.3424		3857.19	0					20931.9	14.4612	0.114		20925.7	11.1324
		3846.64	2.8292	0.3876		3858.22	0					20932.9	14.4586	0.1238		20926.8	11.0783
		3847.66	2.7927	0.3292		3859.22	0					20934	14.4548	0.1314		20927.8	11.0398
		3848.66	2.777	0.3072		3860.22	0					20935	14.4284	0.1095		20928.8	11.0398
		3849.75	2.7613	0.3616		3861.23	0					20936	14.4382	0.107		20929.8	10.8979
		3850.81	2.7347	0.3573		3862.26	0					20937	14.4237	0.0934		20930.9	10.8591
		3851.93	2.6809	0.3046		3863.32	0					20938	14.4237	0.1171		20931.9	10.8365
		3852.92	2.6809	0.3186		3864.31	0					20939.1	14.4049	0.1046		20932.9	10.7669
		3854.06	2.671	0.3598		3865.33	0					20940.1	14.4115	0.1147		20934	10.689
		3855.11	2.6435	0.3		3866.35	0					20941.3	14.3867	0.0934		20935	10.6215
		3856.13	2.6349	0.3079		3867.36	0					20942.4	14.3925	0.1227		20936	10.5498
		3857.15	2.6293	0.3306		3868.36	0					20943.4	14.3903	0.1221		20937	10.4965
		3858.22	2.5878	0.2942		3869.44	0					20944.4	14.38	0.1106		20938	10.4965
		3859.22	2.5647	0.3162		3870.43	0					20945.4	14.3726	0.122		20939.1	10.4362
		3860.22	2.538	0.2988		3871.49	0					20946.5	14.3619	0.106		20940.1	10.4072
		3861.23	2.5309	0.3433		3872.6	0					20947.5	14.3578	0.123		20941.3	10.3467
		3862.26	2.5041	0.3443		3873.66	0					20948.5	14.3578	0.1105		20942.4	10.3239
		3863.31	2.5041	0.3383		3874.66	0					20949.5	14.3556	0.1254		20943.4	10.0017
		3864.31	2.4923	0.3578		3875.67	0					20950.6	14.3355	0.1197		20944.4	9.8785
		3865.33	2.4762	0.3531		3876.67	0					20951.6	14.3448	0.1301		20945.4	9.9196
		3866.35	2.4525	0.3575		3877.75	0					20952.6	14.3391	0.1263		20946.5	9.9873
		3867.36	2.419	0.3085		3878.75	0					20953.6	14.3261	0.1305		20947.5	10.0143
		3868.36	2.4002	0.3351		3879.82	0					20954.7	14.3143	0.1336		20948.5	10.0143
		3869.44	2.3715	0.3058		3880.92	0					20955.7	14.3113	0.1308		20949.5	9.9566
		3870.43	2.3447	0.2632		3882.01	0					20956.7	14.3238	0.1755		20950.6	9.866
		3871.48	2.3477	0.3315		3883.01	0					20957.7	14.3238	0.1609		20951.6	9.7672
		3872.57	2.325	0.3358		3884.02	0					20958.8	14.2983	0.1377		20952.6	9.7521
		3873.66	2.3098	0.3247		3885.08	0					20959.7	14.2932	0.137		20953.6	9.6809
		3874.66	2.2844	0.271		3886.1	0					20960.8	14.2888	0.1489		20954.7	9.6539
		3875.67	2.2738	0.3087		3887.15	0					20961.8	14.2877	0.151		20955.7	9.6061
		3876.67	2.2427	0.3089		3888.18	0					20962.9	14.2624	0.1351		20956.7	9.5553
		3877.75	2.2276	0.3024		3889.18	0					20963.9	14.2607	0.132		20957.7	9.5553
		3878.75	2.2209	0.3342		3890.22	0					20964.9	14.2623	0.1412		20958.8	9.5033
		3879.82	2.1912	0.2721		3891.31	0					20966	14.2431	0.1231		20959.7	9.404
		3880.92	2.1664	0.3253		3892.41	0					20967	14.2496	0.1514		20960.8	9.323
[truncated: 660 more rows]

## Sheet: Fig. 5
		Fig. 5a						Fig. 5b
			O2		N2O				O2		N2O					Fig. 5c
			Time (s)	O2 (umol/L)	Time (s)	N2O (umol/L)			Time (s)	O2 reduction rate (mmol gDW-1 h-1)	Time (s)	N2O reduction rate (mmol gDW-1 h-1)					Time (d)	CH4 (%, v/v)			N2O (%, v/v)			O2 (%, v/v)
			1423.04	32.0083	1426.23	478.946			1423.04	0.086	1426.23	0.5958					32.0347	3.7355	3.6388	3.7012	1.0253	1.0709	1.0621	0	0	0
			1424.13	31.9118	1427.3	478.821			1424.13	0.0783	1427.3	0.5438					33.0347	3.7355	3.6388	3.7012	1.0253	1.0709	1.0621	0	0	0
			1425.15	31.8927	1428.54	478.791			1425.15	0.0049811	1428.54	0.5315					33.0347	3.7364	3.6397	3.7021	1.0512	1.059	1.0686	0.5081	0.4367	0.4922
			1426.23	31.8927	1429.96	478.68			1426.23	-0.0221	1429.96	0.4506					33.7965	3.5145	3.4514	3.4942	0.8529	0.8854	0.9038	0.2279	0.2352	0.2417
			1427.3	31.8719	1430.97	478.591			1427.3	-0.001733	1430.97	0.5588					34.1493	3.4573	3.4065	3.4253	0.7792	0.8332	0.8388	0.174	0.1877	0.1677
			1428.54	31.9427	1432.08	478.67			1428.54	0.0389	1432.08	0.5476					34.6361	3.4093	3.355	3.3875	0.7152	0.7729	0.7731	0.1301	0.1329	0.135
			1429.96	31.8347	1433.21	478.473			1429.96	-0.0594	1433.21	0.4995					36.7979	3.3188	3.2882	3.3159	0.631	0.6938	0.7014	0.0552	0.0192	0.048
			1430.97	31.7842	1434.34	478.383			1430.97	-0.0153	1434.34	0.4266					37.8201	3.2764	3.2694	3.278	0.6082	0.6741	0.6771	0	0	0
			1432.08	31.9032	1435.92	478.418			1432.08	0.0542	1435.92	0.472					38.7034	3.2761	3.2691	3.2777	0.6035	0.6731	0.6783	0	0	0
			1433.21	31.9076	1436.98	478.253			1433.21	0.0178	1436.98	0.358					38.7034	3.2761	3.2691	3.2777	0.6035	0.6731	0.6783	0.501	0.5047	0.5099
			1434.34	31.956	1437.99	478.21			1434.34	0.0795	1437.99	0.3644					39.3631	3.0568	3.0445	3.0563	0.3934	0.456	0.449	0.2547	0.2697	0.2555
			1435.92	32.0061	1439.21	478.21			1435.92	0.1018	1439.21	0.351					40.3222	2.9594	2.9192	2.9131	0.1935	0.274	0.2764	0.196	0.1508	0.1165
			1436.98	31.9461	1440.22	478.212			1436.98	-0.0408	1440.22	0.3529					41.3159	2.8963	2.8691	2.8733	0.1366	0.2124	0.2195	0.1254	0.1035	0.0813
			1437.99	31.9333	1441.26	478.136			1437.99	-0.1075	1441.26	0.3098					43.6055	2.8597	2.8481	2.8406	0.11	0.1893	0.1927	0.0768	0.0816	0.0614
			1439.21	31.9333	1442.29	478.12			1439.21	-0.0434	1442.29	0.4537
			1440.22	32.0508	1443.5	478.04			1440.22	0.0263	1443.5	0.2549
			1441.26	31.955	1444.58	478.001			1441.26	-0.0031713	1444.58	0.3393
			1442.29	31.9085	1445.63	477.911			1442.29	0.0432	1445.63	0.4167
			1443.5	31.9184	1446.8	477.901			1443.5	0.0564	1446.8	0.234
			1444.58	31.9252	1447.97	477.845			1444.58	0.0522	1447.97	0.3092
			1445.63	31.8582	1449.04	477.896			1445.63	-0.0078955	1449.04	0.3385
			1446.8	31.7745	1450.05	477.865			1446.8	-0.0975	1450.05	0.3511
			1447.97	31.8839	1451.08	477.865			1447.97	0.0252	1451.08	0.3327
			1449.04	31.9318	1452.14	477.908			1449.04	0.0852	1452.14	0.356
			1450.05	31.8749	1453.14	477.634			1450.05	0.0135	1453.14	0.2889
			1451.08	31.8749	1454.41	477.725			1451.08	-0.0202	1454.41	0.2478
			1452.14	31.9365	1455.4	477.617			1452.14	0.0157	1455.4	0.2818
			1453.14	31.8104	1456.46	477.654			1453.14	-0.0178	1456.46	0.2471
			1454.41	31.8097	1457.6	477.627			1454.41	0.0015033	1457.6	0.3039
			1455.4	31.8771	1459	477.644			1455.4	0.0010301	1459	0.3372
			1456.46	31.8202	1459.99	477.59			1456.46	-0.0327	1459.99	0.2421
			1457.6	31.8356	1461.03	477.618			1457.6	-0.0671	1461.03	0.3894
			1459	32.0155	1462.03	477.618			1459	0.0703	1462.03	0.3441
			1459.99	32.1161	1463.1	477.613			1459.99	0.1061	1463.1	0.3482
			1461.03	32.0065	1464.27	477.349			1461.03	0.0667	1464.27	0.1947
			1462.03	32.0065	1465.29	477.611			1462.03	0.0253	1465.29	0.3363
			1463.1	31.9603	1466.4	477.429			1463.1	0.0911	1466.4	0.2273
			1464.27	31.8352	1467.49	477.207			1464.27	0.018	1467.49	0.2462
			1465.29	31.8234	1468.95	477.501			1465.29	-0.0247	1468.95	0.371
			1466.4	31.8373	1470.01	477.319			1466.4	-0.0319	1470.01	0.2799
			1467.49	31.8716	1471.07	477.32			1467.49	-0.0658	1471.07	0.4047
			1468.95	31.9414	1472.1	477.267			1468.95	-0.0303	1472.1	0.3202
			1470.01	31.8411	1473.22	477.296			1470.01	-0.0487	1473.22	0.448
			1471.07	31.7867	1474.39	477.296			1471.07	-0.0545	1474.39	0.3344
			1472.1	31.8519	1475.74	477.13			1472.1	-0.012	1475.74	0.3826
			1473.22	31.9095	1476.74	477.298			1473.22	0.0099367	1476.74	0.4777
			1474.39	31.9095	1478.02	477.124			1474.39	-0.0626	1478.02	0.3779
			1475.74	31.8415	1479.11	477.221			1475.74	-0.1057	1479.11	0.3807
			1476.74	31.8071	1480.11	477.099			1476.74	-0.1248	1480.11	0.411
			1478.02	31.8753	1481.1	477.068			1478.02	-0.0281	1481.1	0.4128
			1479.11	31.8775	1482.16	477.175			1479.11	-0.2918	1482.16	0.4449
			1480.11	31.9522	1483.2	476.951			1480.11	-0.0523	1483.2	0.3232
			1481.1	31.8954	1484.22	477.028			1481.1	-0.0794	1484.22	0.4066
			1482.16	31.9343	1485.27	477.017			1482.16	-0.0313	1485.27	0.4879
			1483.2	31.8923	1486.35	477.017			1483.2	0.0179	1486.35	0.5797
			1484.22	31.9631	1487.45	477.035			1484.22	0.0885	1487.45	0.6038
			1485.27	31.8044	1488.49	477.041			1485.27	-0.0166	1488.49	0.6033
			1486.35	31.8044	1489.49	476.788			1486.35	-0.0436	1489.49	0.4517
			1487.45	31.8656	1490.48	476.884			1487.45	0.0153	1490.48	0.5135
			1488.49	31.8917	1491.5	476.854			1488.49	0.0308	1491.5	0.5169
			1489.49	31.9834	1492.63	476.645			1489.49	0.163	1492.63	0.4954
			1490.48	31.9919	1493.8	476.73			1490.48	0.178	1493.8	0.5341
			1491.5	31.922	1494.81	476.549			1491.5	0.079	1494.81	0.3825
			1492.63	31.8775	1495.88	476.741			1492.63	0.0628	1495.88	0.5897
			1493.8	31.872	1496.96	476.502			1493.8	0.1226	1496.96	0.4603
			1494.81	31.893	1498.29	476.502			1494.81	0.0218	1498.29	0.4023
			1495.88	32.0134	1499.38	476.501			1495.88	0.2073	1499.38	0.397
			1496.96	32.0148	1500.41	476.595			1496.96	0.1674	1500.41	0.4527
			1498.29	32.0148	1501.4	476.422			1498.29	0.1401	1501.4	0.5053
			1499.38	31.9217	1502.44	476.388			1499.38	0.0971	1502.44	0.3366
			1500.41	32.3576	1503.44	476.444			1500.41	0.3572	1503.44	0.3077
			1501.4	32.0383	1504.64	476.415			1501.4	0.1896	1504.64	0.3686
			1502.44	32.0264	1505.82	476.349			1502.44	0.1311	1505.82	0.4172
			1503.44	31.9858	1506.93	476.2			1503.44	0.1551	1506.93	0.2844
			1504.64	31.8626	1507.96	476.049			1504.64	0.0674	1507.96	0.3508
			1505.82	31.8155	1508.96	476.031			1505.82	-0.0356	1508.96	0.355
			1506.93	31.8321	1510.16	476.031			1506.93	-0.0192	1510.16	0.3825
			1507.96	31.8772	1511.15	476.032			1507.96	0.0775	1511.15	0.379
			1508.96	31.8401	1512.45	476.012			1508.96	0.0897	1512.45	0.3867
			1510.16	31.8401	1513.66	475.969			1510.16	0.0224	1513.66	0.3878
			1511.15	31.7105	1514.84	475.795			1511.15	-0.0541	1514.84	0.2352
			1512.45	31.6897	1515.86	475.82			1512.45	-0.0227	1515.86	0.2612
			1513.66	31.7867	1516.89	475.896			1513.66	0.0186	1516.89	0.322
			1514.84	31.7698	1517.92	475.736			1514.84	0.0010152	1517.92	0.2915
			1515.86	31.6631	1518.97	475.72			1515.86	-0.0386	1518.97	0.3125
			1516.89	31.8558	1519.98	475.828			1516.89	0.0868	1519.98	0.385
			1517.92	31.6602	1521.04	475.836			1517.92	-0.0921	1521.04	0.3994
			1518.97	31.7302	1522.1	475.836			1518.97	-0.0425	1522.1	0.3979
			1519.98	31.78	1523.11	475.575			1519.98	-0.0334	1523.11	0.1218
			1521.04	31.7591	1524.21	475.822			1521.04	-0.1524	1524.21	0.4399
			1522.1	31.7591	1525.41	475.921			1522.1	-0.1518	1525.41	0.4345
			1523.11	31.7203	1526.49	475.793			1523.11	-0.0753	1526.49	0.3316
			1524.21	31.8058	1527.5	475.65			1524.21	0.0163	1527.5	0.4932
			1525.41	31.7226	1528.52	475.726			1525.41	-0.0421	1528.52	0.4339
			1526.49	31.7489	1529.73	475.459			1526.49	-0.0197	1529.73	0.305
			1527.5	31.8751	1530.84	475.431			1527.5	0.049	1530.84	0.3729
			1528.52	31.8642	1531.93	475.388			1528.52	0.0238	1531.93	0.3814
			1529.68	31.7471	1533.16	475.388			1529.68	-0.0802	1533.16	0.3199
			1530.84	31.6884	1534.27	475.36			1530.84	-0.0911	1534.27	0.294
			1531.93	31.8025	1535.34	475.32			1531.93	-0.007093	1535.34	0.3159
			1533.16	31.8025	1536.83	475.396			1533.16	-0.0187	1536.83	0.3486
			1534.27	31.728	1537.89	475.375			1534.27	0.0080955	1537.89	0.2564
			1535.34	31.7556	1539.04	475.345			1535.34	0.0312	1539.04	0.2235
			1536.83	31.768	1540.36	475.231			1536.83	0.1081	1540.36	0.3899
			1537.89	31.7287	1541.71	475.171			1537.89	0.0039971	1541.71	0.1763
			1539.04	31.7072	1542.8	475.149			1539.04	0.0645	1542.8	0.3474
			1540.36	31.8199	1543.84	475.132			1540.36	0.122	1543.84	0.1988
			1541.71	31.8048	1544.99	475.132			1541.71	0.0481	1544.99	0.358
			1542.8	31.839	1546.07	475.359			1542.8	0.049	1546.07	0.434
			1543.84	32.0276	1547.3	475.037			1543.84	0.1491	1547.3	0.2637
			1544.99	32.0276	1548.32	475.153			1544.99	0.16	1548.32	0.4777
			1546.07	31.8537	1549.31	475.209			1546.07	0.0721	1549.31	0.6326
			1547.3	31.7767	1550.3	474.781			1547.3	0.0214	1550.3	0.3941
			1548.32	31.7971	1551.31	474.962			1548.32	-0.0128	1551.31	0.5594
			1549.31	31.7837	1552.31	474.927			1549.31	0.0258	1552.31	0.5274
			1550.3	31.7887	1553.38	474.782			1550.3	0.0493	1553.38	0.4359
			1551.31	31.8223	1554.38	474.726			1551.31	0.0347	1554.38	0.4639
			1552.31	31.8874	1555.45	474.837			1552.31	-0.0251	1555.45	0.5575
			1553.38	31.847	1556.51	474.855			1553.38	-0.0277	1556.51	0.6988
			1554.38	31.8148	1557.75	474.773			1554.38	-0.047	1557.75	0.6575
			1555.45	31.8348	1558.74	474.806			1555.45	0.0328	1558.74	0.6262
			1556.51	31.7141	1559.76	474.942			1556.51	-0.0325	1559.76	0.7045
			1557.75	31.7015	1560.77	474.97			1557.75	-0.0401	1560.77	0.7436
			1558.74	31.585	1561.84	474.584			1558.74	-0.0698	1561.84	0.4602
			1559.76	31.7219	1563.09	474.879			1559.76	-0.0208	1563.09	0.7344
			1560.77	31.5989	1564.24	474.574			1560.77	-0.0243	1564.24	0.5814
			1561.84	31.6174	1565.26	474.803			1561.84	-0.062	1565.26	0.8242
			1563.09	31.7254	1566.54	474.536			1563.09	-0.0084331	1566.54	0.5665
			1564.24	31.7578	1567.76	474.631			1564.24	0.0305	1567.76	0.6837
			1565.26	31.7809	1568.76	474.599			1565.26	0.0022124	1568.76	0.7441
			1566.54	31.7612	1569.86	474.357			1566.54	0.024	1569.86	0.6029
			1567.76	31.7329	1571.27	474.135			1567.76	-0.0029784	1571.27	0.4054
			1568.76	31.7412	1572.62	474.102			1568.76	0.0083712	1572.62	0.4397
			1569.86	31.8185	1573.62	473.998			1569.86	0.0542	1573.62	0.2788
			1571.27	31.74	1574.74	474.013			1571.27	-0.0349	1574.74	0.3629
			1572.62	31.7037	1575.74	474.029			1572.62	-0.0914	1575.74	0.4775
			1573.62	31.7624	1576.98	473.916			1573.62	-0.0594	1576.98	0.4149
			1574.74	31.9308	1577.98	473.866			1574.74	0.0373	1577.98	0.4502
			1575.74	31.8949	1579	473.64			1575.74	0.0399	1579	0.2739
			1576.98	31.8969	1580.04	473.64			1576.98	0.0604	1580.04	0.1678
			1577.98	31.7777	1581.37	473.711			1577.98	-0.0058158	1581.37	0.2891
			1579	31.7705	1582.37	473.712			1579	-0.0612	1582.37	0.2879
			1580.04	31.7705	1583.37	473.671			1580.04	-0.002165	1583.37	0.2996
			1581.37	31.707	1584.4	473.782			1581.37	0.0010774	1584.4	0.4202
			1582.37	31.7583	1585.41	473.613			1582.37	-0.0169	1585.41	0.3162
			1583.37	31.6414	1586.46	473.575			1583.37	-0.00094131	1586.46	0.3662
			1584.4	31.7255	1587.49	473.388			1584.4	0.0851	1587.49	0.2052
			1585.41	31.74	1588.48	473.576			1585.41	0.0443	1588.48	0.3774
			1586.46	31.7055	1589.5	473.483			1586.46	-0.0096001	1589.5	0.2591
			1587.49	31.7771	1590.66	473.34			1587.49	0.0183	1590.66	0.1793
			1588.48	31.7206	1591.7	473.34			1588.48	-0.0048804	1591.7	0.2646
			1589.5	31.7379	1592.74	473.462			1589.5	0.0649	1592.74	0.3059
			1590.66	31.727	1593.77	473.383			1590.66	0.0522	1593.77	0.2595
			1591.7	31.727	1594.92	473.539			1591.7	-0.0272	1594.92	0.454
			1592.74	31.7979	1595.96	473.418			1592.74	0.0994	1595.96	0.3712
			1593.77	31.8531	1597.06	473.242			1593.77	0.1321	1597.06	0.3091
			1594.92	31.8601	1598.08	473.24			1594.92	0.1567	1598.08	0.3797
			1595.95	31.8697	1599.08	473.132			1595.95	0.1106	1599.08	0.3828
			1597.06	31.8291	1600.09	473.194			1597.06	0.0774	1600.09	0.3814
			1598.08	31.7985	1601.12	473.367			1598.08	0.0457	1601.12	0.4246
			1599.08	31.7872	1602.17	473.246			1599.08	0.0233	1602.17	0.4343
			1600.09	31.8702	1603.37	473.244			1600.09	0.1221	1603.37	0.4049
			1601.12	31.774	1604.45	473.183			1601.12	0.0257	1604.45	0.3671
			1602.17	31.7053	1605.47	473.098			1602.17	0.0415	1605.47	0.3181
			1603.37	31.7857	1606.49	473.098			1603.37	0.0723	1606.49	0.3003
			1604.45	31.6429	1607.48	472.981			1604.45	0.0188	1607.48	0.3197
			1605.47	31.5869	1608.97	473.047			1605.47	-0.0133	1608.97	0.4618
			1606.48	31.6679	1609.97	472.949			1606.48	0.0582	1609.97	0.4028
			1607.48	31.7211	1611.22	473.048			1607.48	0.0266	1611.22	0.5655
			1608.97	31.7468	1612.23	473.041			1608.97	0.0912	1612.23	0.4996
			1609.97	31.7287	1613.32	472.898			1609.97	0.1373	1613.32	0.4106
			1611.22	31.6289	1614.69	472.944			1611.22	0.0751	1614.69	0.4402
			1612.23	31.64	1615.7	472.944			1612.23	0.00034684	1615.7	0.55
			1613.32	31.7725	1616.78	472.772			1613.32	0.0294	1616.78	0.4464
			1614.69	31.6293	1617.8	472.791			1614.69	-0.0143	1617.8	0.434
			1615.7	31.6293	1618.81	472.723			1615.7	-0.0235	1618.81	0.4289
			1616.78	31.5955	1619.81	472.603			1616.78	-0.0428	1619.81	0.4788
			1617.8	31.683	1621.1	472.481			1617.8	-0.0148	1621.1	0.4118
			1618.81	31.6991	1622.12	472.545			1618.81	0.0369	1622.12	0.5103
			1619.81	31.7218	1623.89	472.62			1619.81	0.0642	1623.89	0.5037
			1621.1	31.7475	1624.93	472.482			1621.1	0.1189	1624.93	0.4659
			1622.12	31.6625	1625.97	472.537			1622.12	0.0534	1625.97	0.3848
			1623.89	31.7287	1627.02	472.543			1623.89	0.0959	1627.02	0.6363
			1624.93	31.6324	1628.03	472.543			1624.93	0.0261	1628.03	0.6294
			1625.97	31.6594	1629.21	472.571			1625.97	0.0272	1629.21	0.5509
			1627.02	31.6101	1630.22	472.419			1627.02	0.0173	1630.22	0.5754
			1628.03	31.6101	1631.23	472.253			1628.03	0.0171	1631.23	0.4624
			1629.21	31.5657	1632.53	472.247			1629.21	-0.0291	1632.53	0.5158
			1630.22	31.6744	1633.68	472.066			1630.22	0.0361	1633.68	0.4125
			1631.23	31.5899	1634.71	472.173			1631.23	-0.0074271	1634.71	0.4671
			1632.53	31.4894	1635.86	472.183			1632.53	-0.0752	1635.86	0.4875
			1633.68	31.4986	1636.92	472.188			1633.68	-0.0432	1636.92	0.3706
			1634.71	31.6394	1637.94	471.998			1634.71	0.0384	1637.94	0.3137
			1635.86	31.7213	1639.21	471.998			1635.86	0.0718	1639.21	0.5084
			1636.92	31.6539	1640.24	472.039			1636.92	-0.0046775	1640.24	0.4335
			1637.94	31.6697	1641.28	471.978			1637.94	0.0608	1641.28	0.3976
			1639.21	31.6697	1642.44	471.765			1639.21	0.0192	1642.44	0.2262
			1640.24	31.7087	1643.44	471.77			1640.24	0.0401	1643.44	0.3038
			1641.28	31.635	1644.49	471.663			1641.28	-0.0043674	1644.49	0.3092
			1642.44	31.6095	1645.52	471.778			1642.44	0.0043146	1645.52	0.354
			1643.44	31.5421	1646.79	471.695			1643.44	-0.1076	1646.79	0.3193
			1644.49	31.5701	1647.89	471.885			1644.49	0.0495	1647.89	0.3469
			1645.52	31.5685	1648.89	471.468			1645.52	-0.0025439	1648.89	0.1165
			1646.79	31.5884	1650.15	471.468			1646.79	-0.0348	1650.15	0.3175
			1647.89	31.6133	1651.2	471.635			1647.89	-0.0245	1651.2	0.4482
			1648.89	31.5809	1652.23	471.441			1648.89	-0.0677	1652.23	0.2332
			1650.15	31.5809	1653.34	471.463			1650.15	-0.0509	1653.34	0.2473
			1651.2	31.6151	1654.34	471.378			1651.2	-0.0010085	1654.34	0.3376
			1652.23	31.613	1655.38	471.375			1652.23	-0.0251	1655.38	0.2966
			1653.34	31.6026	1656.39	471.391			1653.34	-0.0316	1656.39	0.3595
			1654.34	31.6161	1657.4	471.372			1654.34	0.0147	1657.4	0.3741
			1655.38	31.571	1658.4	471.573			1655.38	-0.0473	1658.4	0.5475
			1656.39	31.575	1659.65	471.472			1656.39	-0.0191	1659.65	0.5964
			1657.4	31.6019	1660.7	471.154			1657.4	-0.018	1660.7	0.1459
			1658.4	31.6617	1661.7	471.32			1658.4	0.0699	1661.7	0.4819
			1659.65	31.5677	1662.7	471.32			1659.65	-0.002342	1662.7	0.4257
			1660.7	31.6378	1663.69	471.394			1660.7	-0.0092606	1663.69	0.4241
			1661.7	31.6422	1664.74	471.271			1661.7	-0.0283	1664.74	0.3495
			1662.7	31.6422	1665.89	471.151			1662.7	0.0123	1665.89	0.4248
			1663.69	31.6024	1666.94	471.192			1663.69	-0.0282	1666.94	0.4548
			1664.74	31.7191	1668.06	471.171			1664.74	0.0426	1668.06	0.4199
			1665.89	31.4884	1669.08	471.317			1665.89	-0.1157	1669.08	0.6772
			1666.94	31.5728	1670.08	471.277			1666.94	-0.1206	1670.08	0.4971
			1668.06	31.6456	1671.09	470.954			1668.06	-0.1518	1671.09	0.149
			1669.08	31.6535	1672.11	470.911			1669.08	-0.0263	1672.11	0.5522
			1670.08	31.6917	1673.13	471.064			1670.08	0.0235	1673.13	0.4164
			1671.09	31.6632	1674.23	471.064			1671.09	0.0458	1674.23	0.33
			1672.11	31.6167	1675.23	470.833			1672.11	-0.0451	1675.23	0.2644
			1673.13	31.6536	1676.27	470.896			1673.13	0.056	1676.27	0.2184
			1674.23	31.6536	1677.38	470.808			1674.23	0.0692	1677.38	0.167
			1675.23	31.5925	1678.6	470.759			1675.23	0.075	1678.6	0.3628
			1676.27	31.6474	1679.6	470.676			1676.27	0.0371	1679.6	0.3068
			1677.38	31.6061	1680.65	470.505			1677.38	0.0128	1680.65	0.1596
			1678.6	31.6315	1681.65	470.918			1678.6	0.0881	1681.65	0.4896
			1679.6	31.5472	1682.7	470.538			1679.6	0.0681	1682.7	0.317
			1680.65	31.5715	1683.73	470.628			1680.65	0.0056023	1683.73	0.5018
			1681.65	31.6527	1685.03	470.695			1681.65	0.0992	1685.03	0.5909
			1682.7	31.6881	1686.06	470.695			1682.7	0.1594	1686.06	0.6321
			1683.73	31.6222	1687.14	470.454			1683.73	0.0954	1687.14	0.4088
			1685.03	31.6489	1688.13	470.447			1685.03	0.1327	1688.13	0.404
			1686.06	31.6489	1689.2	470.485			1686.06	0.0898	1689.2	0.4163
			1687.14	31.6784	1690.33	470.206			1687.14	0.1273	1690.33	0.4927
			1688.13	31.7703	1691.33	470.461			1688.13	0.1814	1691.33	0.6705
			1689.2	31.8935	1692.66	470.705			1689.2	0.2696	1692.66	0.8274
			1690.33	31.6967	1693.73	469.988			1690.33	0.1311	1693.73	0.3972
			1691.33	31.6532	1694.92	470.363			1691.33	0.0716	1694.92	0.7106
			1692.66	31.5869	1696.03	470.508			1692.66	0.0221	1696.03	0.7685
			1693.73	31.692	1697.18	470.385			1693.73	0.1253	1697.18	0.7334
			1694.92	31.5593	1698.28	470.525			1694.92	0.1003	1698.28	0.8396
			1696.03	31.537	1699.35	470.525			1696.03	-0.0211	1699.35	0.8377
			1697.18	31.4652	1700.34	470.149			1697.18	-0.0465	1700.34	0.7015
			1698.28	31.5843	1701.47	470.157			1698.28	0.0518	1701.47	0.7246
			1699.35	31.5843	1702.47	470.236			1699.35	0.0517	1702.47	0.6959
			1700.34	31.4835	1703.56	470.089			1700.34	-0.053	1703.56	0.7353
			1701.47	31.4322	1704.73	469.999			1701.47	-0.0897	1704.73	0.6261
			1702.47	31.562	1705.78	469.774			1702.47	0.0571	1705.78	0.6676
			1703.56	31.4848	1706.94	469.694			1703.56	-0.0278	1706.94	0.511
			1704.73	31.4169	1707.94	469.626			1704.73	0.0389	1707.94	0.4622
			1705.78	31.4598	1708.97	469.764			1705.78	0.0021359	1708.97	0.5578
			1706.94	31.4242	1710.02	469.764			1706.94	-0.0553	1710.02	0.5559
			1707.94	31.4971	1711.22	469.776			1707.94	-0.0175	1711.22	0.6452
			1708.97	31.4636	1712.42	469.365			1708.97	-0.0287	1712.42	0.3336
			1710.02	31.4636	1713.59	469.308			1710.02	-0.0286	1713.59	0.4096
			1711.22	31.4349	1714.69	469.297			1711.22	-0.0191	1714.69	0.4919
			1712.42	31.4729	1715.71	469.314			1712.42	-0.0253	1715.71	0.501
			1713.59	31.53	1716.8	469.162			1713.59	0.0776	1716.8	0.3917
			1714.62	31.5494	1717.89	469.211			1714.62	0.1025	1717.89	0.4856
			1715.71	31.4792	1718.99	469.149			1715.71	-0.0041501	1718.99	0.434
			1716.8	31.3898	1720.02	469.114			1716.8	-0.0646	1720.02	0.4042
			1717.89	31.5726	1721.14	469.114			1717.89	0.0346	1721.14	0.5234
			1718.99	31.5436	1722.25	468.962			1718.99	0.0742	1722.25	0.4722
			1720.02	31.4972	1723.33	468.934			1720.02	-0.0139	1723.33	0.4538
			1721.14	31.4972	1724.4	469.057			1721.14	0.03	1724.4	0.4224
			1722.25	31.5732	1725.41	468.848			1722.25	0.0493	1725.41	0.2821
			1723.33	31.5836	1726.55	468.943			1723.33	0.0554	1726.55	0.4098
			1724.4	31.4654	1727.55	468.651			1724.4	-0.00034501	1727.55	0.2605
			1725.41	31.5317	1728.68	468.836			1725.41	0.0479	1728.68	0.4531
			1726.55	31.3512	1729.7	468.849			1726.55	-0.0451	1729.7	0.5516
			1727.55	31.4562	1730.78	468.825			1727.55	0.0431	1730.78	0.4693
			1728.68	31.5169	1731.9	468.825			1728.68	0.0877	1731.9	0.48
			1729.7	31.5266	1732.94	468.694			1729.7	0.0257	1732.94	0.4649
			1730.78	31.512	1734.02	468.808			1730.78	0.029	1734.02	0.568
			1731.9	31.512	1735.05	468.628			1731.9	0.1034	1735.05	0.3515
			1732.94	31.4669	1736.12	468.482			1732.94	-0.0011017	1736.12	0.4251
			1734.02	31.5152	1737.16	468.483			1734.02	-0.0227	1737.16	0.4018
			1735.05	31.4014	1738.43	468.507			1735.05	-0.0531	1738.43	0.4884
			1736.12	31.379	1739.44	468.402			1736.12	-0.0175	1739.44	0.446
			1737.16	31.4861	1740.53	468.427			1737.16	0.0021649	1740.53	0.4779
			1738.43	31.4977	1741.57	468.441			1738.43	-0.0302	1741.57	0.5214
			1739.44	31.515	1742.62	468.246			1739.44	0.035	1742.62	0.3766
			1740.53	31.4202	1743.64	468.182			1740.53	0.0562	1743.64	0.3294
			1741.57	31.5205	1744.78	468.182			1741.57	0.0679	1744.78	0.4258
			1742.62	31.4474	1745.97	468.353			1742.62	-0.0136	1745.97	0.4719
			1743.64	31.4918	1746.97	468.378			1743.64	0.0776	1746.97	0.4858
			1744.78	31.4918	1748.06	468.262			1744.78	0.0358	1748.06	0.5529
			1745.97	31.466	1749.11	468.217			1745.97	-0.0070744	1749.11	0.4441
			1746.97	31.4518	1750.15	468.085			1746.97	-0.0156	1750.15	0.389
			1748.06	31.4261	1751.2	467.933			1748.06	-0.0317	1751.2	0.331
			1749.11	31.3844	1752.27	468.045			1749.11	-0.0505	1752.27	0.5177
			1750.15	31.3715	1753.38	468.028			1750.15	-0.065	1753.38	0.3518
			1751.2	31.4838	1754.41	467.923			1751.2	0.0613	1754.41	0.4937
			1752.27	31.4638	1755.44	467.868			1752.27	0.0612	1755.44	0.3553
			1753.38	31.3404	1756.49	468.046			1753.38	-0.0156	1756.49	0.5205
			1754.41	31.4687	1757.49	467.78			1754.41	0.0936	1757.49	0.3624
			1755.44	31.5527	1758.57	467.819			1755.44	0.1077	1758.57	0.3871
			1756.49	31.4894	1759.77	467.702			1756.49	0.0634	1759.77	0.3622
			1757.49	31.4079	1760.8	467.666			1757.49	-0.0074627	1760.8	0.3178
			1758.57	31.4825	1761.98	467.635			1758.57	0.0379	1761.98	0.346
			1759.77	31.5475	1763.06	467.575			1759.77	0.0312	1763.06	0.2286
			1760.8	31.4572	1764.09	467.621			1760.8	-0.0611	1764.09	0.3748
			1761.98	31.327	1765.13	467.635			1761.98	-0.0707	1765.13	0.3935
			1763.06	31.4078	1766.17	467.478			1763.06	-0.0102	1766.17	0.2802
			1764.09	31.4699	1767.21	467.578			1764.09	0.0711	1767.21	0.3963
			1765.13	31.3629	1768.28	467.578			1765.13	-0.0070708	1768.28	0.2683
			1766.17	31.4325	1769.4	467.35			1766.17	0.0527	1769.4	0.2842
			1767.21	31.4776	1770.4	467.486			1767.21	0.0585	1770.4	0.2939
			1768.28	31.4776	1771.49	467.443			1768.28	0.0261	1771.49	0.0873
			1769.39	31.4783	1772.57	467.386			1769.39	0.0103	1772.57	0.2142
			1770.4	31.4676	1773.64	467.19			1770.4	0.037	1773.64	0.213
			1771.49	31.4787	1774.68	467.449			1771.49	0.1075	1774.68	0.5229
			1772.57	31.3826	1775.74	467.109			1772.57	0.0235	1775.74	0.3414
			1773.64	31.3627	1776.73	467.283			1773.64	0.0119	1776.73	0.3401
			1774.68	31.366	1777.81	467.189			1774.68	-0.0062304	1777.81	0.4346
			1775.74	31.3145	1778.83	467.183			1775.74	-0.0331	1778.83	0.3751
			1776.73	31.3756	1779.82	467.183			1776.73	0.0203	1779.82	0.5401
			1777.81	31.385	1780.88	467.111			1777.81	0.0296	1780.88	0.4236
			1778.83	31.4202	1782.08	467.144			1778.83	0.1391	1782.08	0.4463
			1779.82	31.4202	1783.09	467.07			1779.82	0.0762	1783.09	0.2974
			1780.88	31.4965	1784.16	467.203			1780.88	0.1523	1784.16	0.6691
			1782.08	31.5577	1785.27	467.008			1782.08	0.1911	1785.27	0.4787
			1783.09	31.4424	1786.29	466.991			1783.09	0.0671	1786.29	0.3957
			1784.16	31.4244	1787.31	467.02			1784.16	0.0907	1787.31	0.4482
			1785.27	31.3537	1788.34	466.931			1785.27	0.021	1788.34	0.3334
			1786.29	31.3744	1789.36	467.141			1786.29	-0.0197	1789.36	0.5826
			1787.31	31.3464	1790.38	466.89			1787.31	0.0391	1790.38	0.4369
			1788.34	31.3821	1791.54	467.006			1788.34	0.012	1791.54	0.5419
			1789.36	31.435	1792.56	467.301			1789.36	0.0169	1792.56	0.7207
			1790.38	31.4616	1793.6	467.038			1790.38	0.0676	1793.6	0.5879
			1791.54	31.4071	1794.6	466.845			1791.54	0.0902	1794.6	0.5007
			1792.56	31.3037	1795.67	466.601			1792.56	0.0269	1795.67	0.3876
			1793.6	31.3445	1796.74	466.555			1793.6	0.0718	1796.74	0.4223
			1794.6	31.3434	1797.84	466.729			1794.6	0.0515	1797.84	0.6232
			1795.67	31.3761	1798.86	466.482			1795.67	0.0719	1798.86	0.409
			1796.74	31.3682	1799.9	466.572			1796.74	0.0741	1799.9	0.4979
			1797.84	31.3425	1800.92	466.303			1797.84	0.0474	1800.92	0.4202
			1798.86	31.3368	1801.97	466.421			1798.86	0.033	1801.97	0.4939
			1799.9	31.1937	1803.04	466.421			1799.9	-0.0101	1803.04	0.575
			1800.92	31.296	1804.16	466.586			1800.92	0.0481	1804.16	0.713
			1801.97	31.2483	1805.17	466.116			1801.97	-0.0192	1805.17	0.3835
			1803.04	31.2483	1806.3	466.229			1803.04	-0.0353	1806.3	0.5316
			1804.16	31.3333	1807.31	466.349			1804.16	0.0401	1807.31	0.6303
			1805.17	31.2772	1808.33	466.292			1805.17	-0.0665	1808.33	0.5386
			1806.3	31.3196	1809.34	466.39			1806.3	-0.0184	1809.34	0.6305
			1807.31	31.4065	1810.54	466.188			1807.31	0.108	1810.54	0.5555
			1808.32	31.2829	1811.56	466.175			1808.32	-0.0421	1811.56	0.6465
			1809.34	31.3627	1812.79	466.116			1809.34	-0.0696	1812.79	0.5983
			1810.53	31.4073	1813.83	466.116			1810.53	-0.0508	1813.83	0.6724
			1811.56	31.3509	1814.83	466.074			1811.56	-0.0638	1814.83	0.6602
			1812.72	31.2595	1815.85	466.023			1812.72	0.0232	1815.85	0.6272
			1813.83	31.2595	1816.95	465.964			1813.83	-0.0374	1816.95	0.5555
			1814.83	31.2268	1817.97	465.862			1814.83	0.0413	1817.97	0.5149
			1815.85	31.2589	1819.08	465.706			1815.85	0.0606	1819.08	0.4889
			1816.95	31.2579	1820.11	465.81			1816.95	0.0143	1820.11	0.615
			1817.97	31.2466	1821.14	465.755			1817.97	0.0257	1821.14	0.5733
			1819.08	31.2647	1822.29	465.609			1819.08	0.0349	1822.29	0.5485
			1820.11	31.2826	1823.39	465.603			1820.11	-0.012	1823.39	0.4696
			1821.14	31.2103	1824.48	465.468			1821.14	0.0134	1824.48	0.4147
			1822.29	31.2165	1825.59	465.405			1822.29	-0.0034419	1825.59	0.3925
			1823.39	31.2801	1826.64	465.48			1823.39	0.0874	1826.64	0.4407
			1824.48	31.3067	1827.7	465.351			1824.48	0.0546	1827.7	0.3621
			1825.59	31.2669	1828.7	465.307			1825.59	0.064	1828.7	0.3539
			1826.64	31.3875	1829.81	465.398			1826.64	0.1999	1829.81	0.5029
			1827.7	31.35	1830.83	465.343			1827.7	0.1772	1830.83	0.5188
			1828.7	31.2279	1831.87	465.273			1828.7	0.0139	1831.87	0.4915
			1829.81	31.3529	1832.91	465.108			1829.81	0.108	1832.91	0.389
			1830.83	31.4782	1833.92	465.139			1830.83	0.2185	1833.92	0.4556
			1831.87	31.491	1834.92	465.021			1831.87	0.2299	1834.92	0.4808
			1832.91	31.4561	1836.15	464.986			1832.91	0.2126	1836.15	0.3534
			1833.92	31.2216	1837.24	464.986			1833.92	0.0315	1837.24	0.4684
			1834.92	31.3204	1838.26	465.049			1834.92	0.1183	1838.26	0.5271
			1836.15	31.1588	1839.32	465.013			1836.15	-0.0296	1839.32	0.5266
			1837.24	31.1588	1840.34	464.903			1837.24	-0.0012212	1840.34	0.4583
			1838.26	31.2343	1841.35	464.801			1838.26	0.0325	1841.35	0.4454
			1839.32	31.2042	1842.42	464.812			1839.32	-0.0055128	1842.42	0.2511
			1840.34	31.2075	1843.7	464.701			1840.34	0.0482	1843.7	0.4085
			1841.35	31.3024	1844.71	464.83			1841.35	0.1269	1844.71	0.5784
			1842.42	31.1883	1845.88	464.783			1842.42	0.0473	1845.88	0.6184
			1843.7	31.2222	1846.92	464.758			1843.7	0.0915	1846.92	0.5395
			1844.71	31.1362	1847.92	464.756			1844.71	0.0305	1847.92	0.4082
			1845.88	31.2166	1848.96	464.756			1845.88	0.1145	1848.96	0.49
			1846.92	31.1615	1849.97	464.725			1846.92	0.0023221	1849.97	0.5553
			1847.92	31.0588	1850.98	464.576			1847.92	0.0046683	1850.98	0.4774
			1848.96	31.0588	1852.05	464.493			1848.96	0.0051857	1852.05	0.4268
			1849.97	31.2051	1853.15	464.464			1849.97	0.0323	1853.15	0.3371
			1850.98	31.1762	1854.36	464.464			1850.98	0.0398	1854.36	0.4535
			1852.05	31.1199	1855.4	464.383			1852.05	0.0054245	1855.4	0.2362
			1853.15	31.1131	1856.42	464.222			1853.15	-0.0537	1856.42	0.257
			1854.36	31.1038	1857.47	464.404			1854.36	0.0319	1857.47	0.4216
			1855.4	31.1693	1858.5	464.217			1855.4	-0.0287	1858.5	0.2767
			1856.42	31.1239	1859.49	464.185			1856.42	0.0276	1859.49	0.2799
			1857.47	31.2075	1860.59	464.147			1857.47	0.0747	1860.59	0.3326
			1858.5	31.1608	1861.6	464.15			1858.5	0.0177	1861.6	0.2935
			1859.49	31.181	1862.63	464.069			1859.49	-0.0444	1862.63	0.2253
			1860.59	31.2132	1863.64	464.401			1860.59	0.0109	1863.64	0.4266
			1861.6	31.1283	1864.74	464.037			1861.6	-0.0939	1864.74	0.3774
			1862.63	31.0937	1865.79	463.888			1862.63	-0.1008	1865.79	0.2549
			1863.64	31.1109	1866.87	463.78			1863.64	-0.0903	1866.87	-0.1224
			1864.74	31.0736	1867.87	463.885			1864.74	-0.0179	1867.87	0.1665
			1865.79	31.0865	1869.01	464.091			1865.79	0.0263	1869.01	0.4239
			1866.87	31.0308	1870.1	463.956			1866.87	-0.0654	1870.1	0.4677
			1867.87	31.1577	1871.11	463.818			1867.87	-0.0287	1871.11	0.2908
			1869.01	31.0512	1872.18	463.793			1869.01	-0.1221	1872.18	0.3753
			1870.1	31.0503	1873.25	463.793			1870.1	-0.0194	1873.25	0.3446
			1871.11	31.1524	1874.3	463.913			1871.11	-0.0063322	1874.3	0.4176
			1872.18	31.1111	1875.35	463.728			1872.18	0.0526	1875.35	0.4178
			1873.25	31.1111	1876.36	464.001			1873.25	0.0862	1876.36	0.5178
			1874.3	31.2009	1877.6	463.801			1874.3	0.1405	1877.6	0.5941
			1875.35	31.052	1878.63	463.715			1875.35	-0.0103	1878.63	0.5305
			1876.36	31.2157	1879.66	463.765			1876.36	0.0598	1879.66	0.4877
			1877.6	31.0788	1880.78	463.724			1877.6	-0.0039955	1880.78	0.5581
			1878.63	31.0853	1881.84	463.601			1878.63	-0.0403	1881.84	0.5327
			1879.66	31.1318	1882.85	463.668			1879.66	0.0167	1882.85	0.5276
			1880.78	31.2541	1883.95	463.698			1880.78	0.1092	1883.95	0.3555
			1881.84	31.1953	1884.97	463.698			1881.84	0.0649	1884.97	0.4884
			1882.85	31.2825	1886.33	463.408			1882.85	0.175	1886.33	0.4521
			1883.95	31.2598	1887.36	463.463			1883.95	0.1421	1887.36	0.4866
			1884.97	31.2598	1888.37	463.983			1884.97	0.1448	1888.37	0.8293
			1886.33	31.1035	1889.42	463.608			1886.33	0.0614	1889.42	0.7564
			1887.36	31.0426	1890.48	463.387			1887.36	0.0236	1890.48	0.6328
			1888.37	31.1394	1891.58	463.179			1888.37	0.0508	1891.58	0.4244
			1889.42	31.2055	1892.67	463.334			1889.42	0.1288	1892.67	0.5675
			1890.48	31.2539	1893.77	463.167			1890.48	0.169	1893.77	0.5552
			1891.58	31.0826	1894.79	463.22			1891.58	0.0506	1894.79	0.6028
			1892.67	31.1629	1895.8	463.22			1892.67	0.1498	1895.8	0.5016
			1893.77	31.0233	1896.85	463.034			1893.77	0.0502	1896.85	0.5654
			1894.79	30.9675	1897.85	463.141			1894.79	-0.0137	1897.85	0.6909
			1895.8	30.9675	1898.86	462.825			1895.8	-0.0144	1898.86	0.4712
			1896.85	31.0692	1900.02	462.838			1896.85	0.0713	1900.02	0.5078
			1897.85	31.1164	1901.04	462.959			1897.85	0.1142	1901.04	0.755
			1898.86	31.0854	1902.05	462.807			1898.86	0.0924	1902.05	0.661
			1900.02	31.1519	1903.04	462.729			1900.02	0.1431	1903.04	0.457
			1901.04	31.1041	1904.06	462.803			1901.04	0.1177	1904.06	0.6655
			1902.05	31.0746	1905.12	463.116			1902.05	0.0808	1905.12	0.8492
			1903.04	31.0891	1906.15	462.898			1903.04	0.0403	1906.15	0.7827
			1904.06	30.9955	1907.16	462.68			1904.06	-0.0627	1907.16	0.5459
			1905.12	31.0273	1908.19	462.68			1905.12	0.006445	1908.19	0.6818
			1906.15	31.0228	1909.25	462.645			1906.15	-0.0167	1909.25	0.696
			1907.16	31.0046	1910.39	462.383			1907.16	0.0585	1910.39	0.5197
			1908.19	31.0046	1911.44	462.363			1908.19	-0.0438	1911.44	0.4664
			1909.25	31.0575	1912.49	462.493			1909.25	0.0714	1912.49	0.5958
			1910.39	30.9969	1913.56	462.418			1910.39	0.0301	1913.56	0.5535
			1911.44	30.9802	1914.57	462.275			1911.44	0.064	1914.57	0.54
			1912.49	31.0009	1915.59	462.251			1912.49	0.0125	1915.59	0.5659
			1913.56	30.9212	1916.64	462.412			1913.56	-0.0090302	1916.64	0.8155
			1914.57	30.9426	1917.65	462.125			1914.57	0.028	1917.65	0.4344
			1915.59	30.9874	1918.67	462.14			1915.59	0.0772	1918.67	0.5421
			1916.64	30.9884	1919.77	462.14			1916.64	0.0174	1919.77	0.6459
			1917.65	30.9658	1920.8	462.104			1917.65	0.0199	1920.8	0.5911
			1918.67	30.9509	1921.94	461.861			1918.67	0.0435	1921.94	0.4292
			1919.77	30.9509	1922.97	461.844			1919.77	-0.0873	1922.97	0.4819
			1920.8	30.945	1924.18	462.056			1920.8	-0.058	1924.18	0.6774
			1921.94	30.9329	1925.19	461.824			1921.94	-0.0665	1925.19	0.5448
			1922.97	30.9568	1926.24	461.868			1922.97	-0.026	1926.24	0.5518
			1924.18	31.0297	1927.24	461.749			1924.18	0.0266	1927.24	0.4745
			1925.19	31.0877	1928.26	461.878			1925.19	0.0455	1928.26	0.7111
			1926.24	31.0178	1929.26	461.68			1926.24	-0.0534	1929.26	0.4596
			1927.24	31.0473	1930.31	461.625			1927.24	0.0918	1930.31	0.3393
			1928.26	30.9187	1931.34	461.625			1928.26	-0.0256	1931.34	0.4411
			1929.26	31.0688	1932.44	461.681			1929.26	0.0872	1932.44	0.5798
			1930.31	30.9529	1933.53	461.621			1930.31	0.0593	1933.53	0.6021
			1931.34	30.9529	1934.52	461.61			1931.34	-0.0823	1934.52	0.5688
			1932.44	30.8867	1935.55	461.487			1932.44	-0.0381	1935.55	0.4354
			1933.53	30.9825	1936.6	461.424			1933.53	0.0447	1936.6	0.4401
			1934.52	30.9344	1937.68	461.218			1934.52	-0.0691	1937.68	0.1559
			1935.55	30.9017	1938.78	461.486			1935.55	-0.0908	1938.78	0.5134
			1936.6	30.8744	1939.84	461.341			1936.6	0.0024723	1939.84	0.5361
			1937.68	30.9628	1940.97	461.186			1937.68	-0.0188	1940.97	0.3742
			1938.78	30.9365	1942.11	461.227			1938.78	0.0027164	1942.11	0.5053
			1939.84	30.8868	1943.15	461.227			1939.84	-0.0174	1943.15	0.3176
			1940.97	31.0798	1944.22	461.132			1940.97	0.1233	1944.22	0.3827
			1942.11	31.031	1945.22	461.064			1942.11	0.0603	1945.22	0.3366
			1943.15	31.031	1946.23	461.026			1943.15	0.1074	1946.23	0.3521
			1944.21	30.9952	1947.3	461.059			1944.21	0.0261	1947.3	0.3654
			1945.22	30.9907	1948.3	461.054			1945.22	0.023	1948.3	0.2377
			1946.23	31.021	1949.35	460.834			1946.23	0.078	1949.35	0.2282
			1947.3	31.0961	1950.39	461.004			1947.3	0.1445	1950.39	0.409
			1948.3	30.9127	1951.42	461.126			1948.3	0.0174	1951.42	0.5294
			1949.35	30.9563	1952.5	460.975			1949.35	0.0363	1952.5	0.5705
			1950.39	30.9406	1953.62	460.826			1950.39	0.0274	1953.62	0.107
			1951.42	30.8658	1954.65	460.736			1951.42	-0.0475	1954.65	0.1503
			1952.5	31.074	1955.82	460.767			1952.5	0.1231	1955.82	0.1724
			1953.62	30.9429	1956.91	460.839			1953.62	0.0030581	1956.91	0.229
			1954.65	30.9169	1957.92	460.771			1954.65	0.025	1957.92	0.4565
			1955.82	31.0369	1958.95	460.987			1955.82	0.1065	1958.95	0.7172
			1956.91	31.0368	1959.95	460.729			1956.91	0.124	1959.95	0.61
			1957.92	30.8707	1961.04	460.55			1957.92	-0.0448	1961.04	0.3334
			1958.94	30.9907	1962.05	460.637			1958.94	0.0262	1962.05	0.5635
			1959.95	30.9325	1963.07	460.49			1959.95	-0.0401	1963.07	0.4869
			1961.04	30.9124	1964.12	460.763			1961.04	-0.0058318	1964.12	0.7186
			1962.05	30.8989	1965.27	460.571			1962.05	-0.0742	1965.27	0.6487
			1963.07	30.9431	1966.29	460.571			1963.07	0.0023287	1966.29	0.6187
			1964.12	30.8743	1967.55	460.504			1964.12	-0.0396	1967.55	0.5925
			1965.27	30.957	1968.62	460.516			1965.27	0.0484	1968.62	0.7132
			1966.29	30.957	1969.64	460.7			1966.29	0.0512	1969.64	0.8994
			1967.55	30.9052	1970.68	460.495			1967.55	0.0483	1970.68	0.892
			1968.62	30.8816	1971.71	460.397			1968.62	0.0155	1971.71	0.6612
			1969.64	30.8869	1972.76	460.34			1969.64	0.0882	1972.76	0.7447
			1970.68	30.9024	1973.93	460.124			1970.68	0.0436	1973.93	0.56
			1971.71	30.8999	1974.94	460.668			1971.71	0.013	1974.94	0.9324
			1972.76	30.9363	1975.98	460.512			1972.76	0.1357	1975.98	0.7907
			1973.93	30.8904	1977.01	460.512			1973.93	-0.0079163	1977.01	0.9225
			1974.94	30.9383	1978.02	460.503			1974.94	0.1139	1978.02	0.974
			1975.98	30.8798	1979.11	460.097			1975.98	-0.0032621	1979.11	0.7898
			1977.01	30.8798	1980.13	459.93			1977.01	-0.0113	1980.13	0.6743
			1978.02	30.8546	1981.22	459.826			1978.02	0.0173	1981.22	0.6072
			1979.11	30.9368	1982.33	460.055			1979.11	0.118	1982.33	0.8073
			1980.13	30.952	1983.4	459.8			1980.13	0.1285	1983.4	0.5635
			1981.22	30.992	1984.39	459.767			1981.22	0.0807	1984.39	0.6388
			1982.33	30.9211	1985.39	459.699			1982.33	-0.1366	1985.39	0.6066
			1983.39	31.0091	1986.41	459.616			1983.39	-0.0741	1986.41	0.6227
			1984.39	30.9397	1987.45	459.659			1984.39	0.0389	1987.45	0.5785
			1985.39	30.9329	1988.56	459.637			1985.39	0.021	1988.56	0.5973
			1986.41	30.8857	1989.58	459.476			1986.41	0.1091	1989.58	0.45
			1987.45	30.8815	1990.58	459.39			1987.45	0.0153	1990.58	0.3988
			1988.56	30.8347	1991.62	459.195			1988.56	-0.0132	1991.62	0.3878
			1989.58	30.859	1992.67	459.432			1989.58	-0.041	1992.67	0.459
			1990.58	30.7583	1993.66	459.256			1990.58	-0.0699	1993.66	0.5098
			1991.62	30.8389	1994.67	459.315			1991.62	-0.0126	1994.67	0.4227
			1992.67	30.881	1995.85	459.31			1992.67	0.0643	1995.85	0.6325
			1993.66	30.7388	1996.9	459.361			1993.66	-0.0517	1996.9	0.5876
			1994.67	30.9018	1997.9	459.171			1994.67	0.0723	1997.9	0.4474
			1995.85	30.7725	1998.93	459.085			1995.85	0.0018335	1998.93	0.3227
			1996.9	30.8845	1999.94	458.952			1996.9	0.0798	1999.94	0.3944
			1997.9	30.8962	2000.95	458.952			1997.9	0.0519	2000.95	0.4066
			1998.93	30.8293	2001.96	458.95			1998.93	-0.0916	2001.96	0.3643
			1999.94	30.7658	2002.99	458.895			1999.94	-0.0439	2002.99	0.3267
			2000.95	30.7658	2004.08	458.988			2000.95	0.0127	2004.08	0.4384
			2001.96	30.8755	2005.11	458.846			2001.96	0.0191	2005.11	0.4351
			2002.99	31.1175	2006.21	458.82			2002.99	0.1837	2006.21	0.3786
			2004.08	31.1157	2007.22	458.714			2004.08	0.1234	2007.22	0.4215
			2005.11	30.8835	2008.25	458.821			2005.11	-0.0408	2008.25	0.4933
			2006.21	30.9026	2009.31	458.774			2006.21	0.0762	2009.31	0.4897
			2007.22	30.7277	2010.37	458.825			2007.22	-0.0358	2010.37	0.507
			2008.25	30.8593	2011.37	458.812			2008.25	0.1046	2011.37	0.4113
			2009.31	30.8538	2012.39	458.634			2009.31	0.0539	2012.39	0.4341
			2010.37	30.9183	2013.45	458.768			2010.37	0.0976	2013.45	0.5454
			2011.37	30.8594	2014.47	458.517			2011.37	-0.0407	2014.47	0.3756
			2012.39	30.8572	2015.48	458.703			2012.39	0.0081489	2015.48	0.5126
			2013.45	30.788	2016.55	458.399			2013.45	0.0937	2016.55	0.4168
			2014.47	30.8136	2017.64	458.512			2014.47	0.1106	2017.64	0.4376
			2015.48	30.7971	2018.79	458.52			2015.48	0.0304	2018.79	0.4371
			2016.55	30.7699	2019.9	458.614			2016.55	-0.0288	2019.9	0.6828
			2017.64	30.7693	2020.9	458.376			2017.64	0.0021777	2020.9	0.5701
			2018.79	30.8208	2021.96	458.357			2018.79	0.0977	2021.96	0.513
			2019.9	30.963	2023.07	458.414			2019.9	0.1697	2023.07	0.5843
			2020.9	30.8298	2024.1	458.414			2020.9	0.0959	2024.1	0.5729
			2021.96	30.7472	2025.1	458.347			2021.96	-0.0207	2025.1	0.5152
			2023.07	30.8475	2026.13	458.209			2023.07	0.064	2026.13	0.4221
			2024.1	30.8475	2027.28	458.264			2024.1	0.0755	2027.28	0.5134
			2025.1	30.9351	2028.36	458.094			2025.1	0.0946	2028.36	0.3089
			2026.13	30.9432	2029.4	458.095			2026.13	0.0995	2029.4	0.283
			2027.28	30.7908	2030.44	458.054			2027.28	0.0284	2030.44	0.363
			2028.36	30.7804	2031.46	458.08			2028.36	0.0132	2031.46	0.5834
			2029.4	30.7053	2032.59	458.205			2029.4	-0.0911	2032.59	0.7712
			2030.44	30.7745	2033.63	457.993			2030.44	0.0482	2033.63	0.4172
			2031.46	30.775	2034.82	457.957			2031.46	0.0507	2034.82	0.6542
			2032.59	30.9196	2035.91	457.957			2032.59	0.1754	2035.91	0.8176
			2033.63	30.8451	2037.09	457.932			2033.63	0.0886	2037.09	0.8481
			2034.82	30.6486	2038.29	457.768			2034.82	-0.0073653	2038.29	0.7393
			2035.91	30.6486	2039.41	457.849			2035.91	-0.0228	2039.41	0.6839
			2037.09	30.7513	2040.57	457.858			2037.09	-0.00034256	2040.57	0.8618
			2038.29	30.8134	2041.64	457.58			2038.29	0.0411	2041.64	0.6838
			2039.41	30.766	2042.63	457.514			2039.41	0.1153	2042.63	0.3929
			2040.57	30.6726	2043.67	457.582			2040.57	-0.0161	2043.67	0.5411
			2041.64	30.7062	2044.74	457.533			2041.64	0.00020722	2044.74	0.6194
			2042.63	30.6848	2045.74	457.551			2042.63	-0.016	2045.74	0.5065
			2043.67	30.7785	2046.82	457.568			2043.67	0.0639	2046.82	0.6238
			2044.74	30.7509	2047.95	457.568			2044.74	-0.0359	2047.95	0.6015
			2045.74	30.7338	2049.02	457.487			2045.74	-0.0152	2049.02	0.637
			2046.82	30.792	2050.08	457.627			2046.82	-0.0078299	2050.08	0.732
			2047.95	30.792	2051.11	457.667			2047.95	0.059	2051.11	0.7017
			2049.02	30.7479	2052.27	457.502			2049.02	0.0141	2052.27	0.6925
			2050.08	30.7605	2053.27	457.195			2050.08	0.0226	2053.27	0.4618
			2051.11	30.843	2054.3	457.039			2051.11	0.1049	2054.3	0.4437
			2052.27	30.7013	2055.43	457.359			2052.27	0.0555	2055.43	0.7041
			2053.27	30.698	2056.47	456.971			2053.27	0.0228	2056.47	0.4752
			2054.3	30.6546	2057.62	456.721			2054.3	-0.0294	2057.62	0.3508
			2055.43	30.7107	2058.62	456.661			2055.43	0.0903	2058.62	0.1987
			2056.47	30.6597	2059.8	456.661			2056.47	-0.0169	2059.8	0.255
			2057.62	30.6831	2060.85	456.829			2057.62	0.0444	2060.85	0.3995
			2058.62	30.7519	2061.98	456.574			2058.62	0.0775	2061.98	0.3508
			2059.8	30.7519	2062.99	456.564			2059.8	0.067	2062.99	0.4147
			2060.85	30.5938	2064.02	456.929			2060.85	0.0028413	2064.02	0.596
			2061.98	30.6966	2065.18	456.772			2061.98	0.0148	2065.18	0.4761
			2062.99	30.7059	2066.21	456.607			2062.99	0.0222	2066.21	0.5059
			2064.02	30.7087	2067.27	456.792			2064.02	0.0871	2067.27	0.743
			2065.18	30.6829	2068.45	456.629			2065.18	0.0317	2068.45	0.6789
			2066.21	30.8045	2069.5	456.665			2066.21	0.0745	2069.5	0.7494
			2067.27	30.7565	2070.49	456.535			2067.27	0.0592	2070.49	0.5855
			2068.45	30.8038	2071.49	456.535			2068.45	0.101	2071.49	0.5476
			2069.5	30.7036	2072.5	456.623			2069.5	0.0656	2072.5	0.5813
			2070.49	30.7267	2073.65	456.472			2070.49	0.1192	2073.65	0.4828
			2071.49	30.7267	2074.8	456.502			2071.49	0.0315	2074.8	0.6263
			2072.5	30.6869	2075.89	456.372			2072.5	0.0692	2075.89	0.6925
			2073.65	30.6187	2077	456.302			2073.65	0.0241	2077	0.5197
			2074.8	30.6638	2078.07	456.256			2074.8	0.0794	2078.07	0.5395
			2075.89	30.6988	2079.17	456.195			2075.89	0.0297	2079.17	0.6097
			2077	30.5752	2080.21	456.362			2077	-0.0474	2080.21	0.7214
			2078.07	30.6851	2081.2	456.281			2078.07	-0.0133	2081.2	0.7868
			2079.17	30.6165	2082.34	456.231			2079.17	0.0148	2082.34	0.628
			2080.21	30.6354	2083.48	456.048			2080.21	-0.0782	2083.48	0.4928
			2081.2	30.652	2084.52	455.942			2081.2	-0.0177	2084.52	0.4217
			2082.34	30.5896	2085.64	456.032			2082.34	-0.0796	2085.64	0.5411
			2083.48	30.6745	2086.66	456.06			2083.48	0.0517	2086.66	0.6059
			2084.52	30.6727	2087.65	455.852			2084.52	0.0506	2087.65	0.2114
			2085.64	30.5776	2088.82	455.678			2085.64	-0.0123	2088.82	0.5173
			2086.66	30.6354	2089.95	455.613			2086.66	0.1009	2089.95	0.1278
			2087.65	30.6933	2091	455.544			2087.65	0.0209	2091	0.3265
			2088.82	30.6677	2092.02	455.658			2088.82	0.0525	2092.02	0.7737
			2089.95	30.6526	2093.17	455.709			2089.95	0.2946	2093.17	0.8666
			2091	30.6053	2094.21	455.744			2091	0.3359	2094.21	0.7812
			2092.02	30.5481	2095.3	455.744			2092.02	0.4064	2095.3	1.0056
			2093.17	30.6791	2096.3	455.565			2093.17	0.6805	2096.3	0.7436
			2094.21	30.5823	2097.31	455.34			2094.21	0.8223	2097.31	0.9763
			2095.3	30.5823	2098.44	455.526			2095.3	1.0021	2098.44	1.0056
			2096.3	30.545	2099.47	455.452			2096.3	1.1578	2099.47	0.8316
			2097.31	30.6545	2100.5	455.289			2097.31	1.3697	2100.5	0.8859
			2098.44	30.6459	2101.61	455.287			2098.44	1.4535	2101.61	0.547
			2099.47	30.7049	2102.61	455.108			2099.47	1.6151	2102.61	1.1557
			2100.5	30.5945	2103.62	455.3			2100.5	1.6441	2103.62	1.1849
			2101.61	30.752	2104.68	455.321			2101.61	2.0113	2104.68	1.528
			2102.61	30.6783	2105.69	455.321			2102.61	2.1158	2105.69	1.4674
			2103.62	30.7075	2106.86	455.232			2103.62	2.4584	2106.86	1.9437
			2104.68	30.5981	2107.88	455.165			2104.68	2.5593	2107.88	2.7937
			2105.69	30.5981	2108.96	455.538			2105.69	2.7676	2108.96	3.0289
			2106.86	30.5958	2110.01	454.915			2106.86	2.7711	2110.01	2.8863
			2107.88	30.4863	2111.07	455.425			2107.88	2.913	2111.07	3.9321
			2108.96	30.6623	2112.14	455.063			2108.96	3.0179	2112.14	4.3548
			2110.01	30.5902	2113.19	454.517			2110.01	2.953	2113.19	5.0391
			2111.06	30.2195	2114.28	454.436			2111.06	2.8358	2114.28	7.0854
			2112.14	30.111	2115.27	454.598			2112.14	2.7414	2115.27	8.2972
			2113.19	29.9491	2116.43	454.265			2113.19	2.6845	2116.43	9.1958
			2114.28	29.679	2117.69	454.458			2114.28	2.5506	2117.69	10.527
			2115.27	29.3764	2118.71	453.885			2115.27	2.3738	2118.71	11.0815
			2116.43	29.1083	2119.8	454.031			2116.43	2.2722	2119.8	12.0602
			2117.69	28.8208	2120.87	454.213			2117.69	2.1828	2120.87	13.2451
			2118.71	28.6139	2121.88	453.971			2118.71	1.959	2121.88	13.9135
			2119.8	28.4846	2123.06	454.471			2119.8	2.0178	2123.06	15.272
			2120.87	28.2986	2124.07	453.382			2120.87	1.8834	2124.07	15.3034
			2121.88	28.1481	2125.09	453.53			2121.88	1.8452	2125.09	16.3361
			2123.06	27.749	2126.09	453.043			2123.06	1.5945	2126.09	16.8396
			2124.06	27.5177	2127.09	453.135			2124.06	1.4998	2127.09	17.5614
			2125.09	27.0346	2128.22	452.343			2125.09	1.1944	2128.22	18.6364
			2126.09	26.7829	2129.64	450.932			2126.09	1.0625	2129.64	18.7
			2127.09	26.4742	2130.81	450.932			2127.09	0.8601	2130.81	19.6457
			2128.22	26.4758	2131.81	450.534			2128.22	1.0507	2131.81	19.7331
			2129.64	26.0728	2132.89	449.452			2129.64	0.8669	2132.89	19.0542
			2130.81	26.0728	2133.91	448.464			2130.81	0.8882	2133.91	18.9909
			2131.81	26.1082	2134.95	446.887			2131.81	0.9281	2134.95	18.5247
			2132.89	25.9115	2135.99	443.729			2132.89	0.7966	2135.99	17.0603
			2133.91	25.9566	2137.08	442.001			2133.91	0.9466	2137.08	16.3398
			2134.95	25.884	2138.1	440.389			2134.95	0.8911	2138.1	15.9748
			2135.99	25.8247	2139.19	438.7			2135.99	1.0092	2139.19	15.1066
			2137.08	25.7723	2140.26	437.26			2137.08	0.9774	2140.26	14.4349
			2138.1	25.6799	2141.36	435.937			2138.1	0.9551	2141.36	13.9431
			2139.19	25.5534	2142.43	434.335			2139.19	0.9915	2142.43	13.1932
			2140.26	25.6749	2143.49	433.041			2140.26	1.1784	2143.49	12.9311
			2141.36	25.4572	2144.58	431.59			2141.36	1.0868	2144.58	11.8926
			2142.43	25.472	2145.58	430.459			2142.43	1.0942	2145.58	11.4284
			2143.49	25.3724	2146.7	428.95			2143.49	1.1006	2146.7	10.7642
			2144.58	25.3602	2147.71	427.699			2144.58	1.0865	2147.71	10.2966
			2145.58	25.2712	2148.79	426.608			2145.58	1.1282	2148.79	9.8109
			2146.7	25.2373	2149.82	424.322			2146.7	1.1929	2149.82	8.621
			2147.71	25.1841	2150.83	423.354			2147.71	1.2463	2150.83	8.062
			2148.79	25.1749	2151.83	422.176			2148.79	1.3812	2151.83	7.5462
			2149.82	24.8959	2152.92	421.546			2149.82	1.1971	2152.92	7.186
			2150.83	24.7943	2153.92	421.546			2150.83	1.2428	2153.92	7.5821
			2151.83	24.7727	2155.01	420.569			2151.83	1.2064	2155.01	6.9546
			2152.92	24.7448	2156.01	419.727			2152.92	1.2635	2156.01	6.5548
			2153.92	24.7448	2157.18	418.56			2153.92	1.4604	2157.18	5.9527
			2155.01	24.5662	2158.27	417.9			2155.01	1.3458	2158.27	5.6555
			2156.01	24.5776	2159.29	416.823			2156.01	1.3754	2159.29	5.3086
			2157.18	24.3359	2160.38	416.422			2157.18	1.302	2160.38	5.1835
			2158.27	24.3306	2161.53	415.884			2158.27	1.4158	2161.53	5.0279
			2159.29	24.2709	2162.54	415.378			2159.29	1.5375	2162.54	4.7571
			2160.38	24.0911	2163.61	414.882			2160.38	1.391	2163.61	4.7177
			2161.53	23.9299	2164.91	413.753			2161.53	1.4318	2164.91	4.2708
			2162.54	23.8548	2166.12	413.753			2162.54	1.4145	2166.12	4.3009
			2163.61	23.8586	2167.16	413.291			2163.61	1.5082	2167.16	4.0821
			2164.91	23.7307	2168.15	412.877			2164.91	1.5598	2168.15	3.841
			2166.12	23.7307	2169.17	412.319			2166.12	1.5708	2169.17	3.6129
			2167.16	23.5762	2170.21	411.977			2167.16	1.5319	2170.21	3.6654
			2168.15	23.4561	2171.28	411.442			2168.15	1.4721	2171.28	3.6477
			2169.17	23.3223	2172.27	411.318			2169.17	1.5202	2172.27	3.5011
			2170.21	23.115	2173.39	410.851			2170.21	1.5237	2173.39	3.6085
			2171.28	23.1074	2174.52	410.739			2171.28	1.5742	2174.52	3.525
			2172.27	22.939	2175.73	410.037			2172.27	1.5829	2175.73	3.2498
			2173.39	22.9621	2176.77	410.037			2173.39	1.5515	2176.77	3.2595
			2174.52	22.8448	2177.88	409.745			2174.52	1.6224	2177.88	3.2369
			2175.73	22.5281	2178.88	409.565			2175.73	1.5134	2178.88	3.4562
			2176.77	22.5281	2180.06	409.323			2176.77	1.5181	2180.06	3.1353
			2177.88	22.483	2181.26	408.707			2177.88	1.596	2181.26	2.9907
			2178.88	22.3684	2182.26	408.525			2178.88	1.6306	2182.26	3.1284
			2180.06	22.1834	2183.34	408.251			2180.06	1.686	2183.34	2.7808
			2181.26	21.9202	2184.54	408.091			2181.26	1.5861	2184.54	3.155
			2182.26	21.972	2185.74	407.613			2182.26	1.6304	2185.74	2.8825
			2183.34	21.756	2186.76	407.258			2183.34	1.548	2186.76	2.7182
			2184.54	21.6882	2187.82	407.258			2184.54	1.6406	2187.82	2.8802
			2185.74	21.5349	2188.92	407.109			2185.74	1.645	2188.92	2.9587
			2186.76	21.3582	2189.96	407.044			2186.76	1.5912	2189.96	2.9208
			2187.82	21.3582	2191	406.829			2187.82	1.6593	2191	2.9151
			2188.92	21.2561	2192.2	406.367			2188.92	1.7299	2192.2	2.654
			2189.96	21.2204	2193.21	405.874			2189.96	1.7092	2193.21	2.5525
			2191	21.0125	2194.28	405.955			2191	1.6134	2194.28	2.9059
			2192.2	20.7832	2195.37	405.33			2192.2	1.5961	2195.37	2.545
			2193.21	20.7044	2196.41	405.367			2193.21	1.7116	2196.41	2.7656
			2194.28	20.5142	2197.46	405.12			2194.28	1.674	2197.46	2.6497
			2195.37	20.5882	2198.51	405.103			2195.37	1.7323	2198.51	2.8284
			2196.41	20.3722	2199.56	404.86			2196.41	1.7389	2199.56	2.8752
			2197.46	20.2386	2200.62	404.336			2197.46	1.7079	2200.62	2.521
			2198.51	20.2302	2201.63	404.614			2198.51	1.8468	2201.63	2.7721
			2199.56	20.0743	2202.79	404.223			2199.56	1.8447	2202.79	2.7371
			2200.62	19.901	2203.79	403.837			2200.62	1.7259	2203.79	2.7467
			2201.63	19.6514	2204.84	404.089			2201.63	1.6448	2204.84	3.0223
			2202.79	19.5424	2205.98	403.382			2202.79	1.7031	2205.98	2.571
			2203.79	19.5284	2207.07	403.333			2203.79	1.8888	2207.07	2.7177
			2204.84	19.4397	2208.16	403.209			2204.84	1.8319	2208.16	2.9054
			2205.98	19.2394	2209.15	402.981			2205.98	1.8266	2209.15	2.9177
			2207.07	19.0924	2210.17	402.731			2207.07	1.8468	2210.17	2.8462
			2208.16	18.9885	2211.18	402.731			2208.16	1.878	2211.18	2.9858
			2209.15	18.8946	2212.21	402.525			2209.15	1.9287	2212.21	3.02
			2210.17	18.6965	2213.24	402.479			2210.17	1.948	2213.24	2.9658
			2211.18	18.6965	2214.36	402.116			2211.18	1.9994	2214.36	2.9805
			2212.21	18.6299	2215.66	401.629			2212.21	2.0443	2215.66	2.8554
			2213.24	18.4452	2216.7	401.551			2213.24	1.9072	2216.7	2.8174
			2214.36	18.185	2217.76	401.256			2214.36	1.9542	2217.76	2.7712
			2215.66	18.0224	2218.78	401.189			2215.66	1.9308	2218.78	2.8185
			2216.7	18.0162	2220.14	400.844			2216.7	1.953	2220.14	2.7459
			2217.76	17.7874	2221.13	400.542			2217.76	1.9813	2221.13	2.8322
			2218.78	17.7043	2222.24	400.542			2218.78	1.9719	2222.24	3.0128
			2220.14	17.4489	2223.26	400.44			2220.14	1.9423	2223.26	2.9583
			2221.13	17.304	2224.3	400.125			2221.13	2.0374	2224.3	2.73
			2222.24	17.304	2225.53	399.679			2222.24	2.164	2225.53	2.7504
			2223.26	17.1751	2226.54	399.523			2223.26	2.1341	2226.54	2.7991
			2224.3	16.9923	2227.63	399.506			2224.3	1.9991	2227.63	2.8575
			2225.52	16.6714	2228.65	399.251			2225.52	1.9281	2228.65	2.9099
			2226.54	16.6716	2229.72	398.849			2226.54	2.0617	2229.72	2.7284
			2227.63	16.4861	2230.93	398.557			2227.63	1.9658	2230.93	2.8903
			2228.65	16.3189	2231.93	398.42			2228.65	2.0609	2231.93	2.8093
			2229.72	16.1698	2232.99	398.196			2229.72	2.0611	2232.99	2.6057
			2230.93	15.9701	2234.08	397.927			2230.93	2.0486	2234.08	2.7416
			2231.93	15.7458	2235.29	397.927			2231.93	1.9331	2235.29	3.0111
			2232.99	15.6597	2236.4	397.543			2232.99	1.9671	2236.4	2.7965
			2234.08	15.5174	2237.48	397.293			2234.08	1.9511	2237.48	2.7359
			2235.29	15.5174	2238.56	397.263			2235.29	2.0731	2238.56	2.7965
			2236.4	15.1864	2239.55	397.052			2236.4	1.9272	2239.55	2.9347
			2237.48	15.0901	2240.71	396.885			2237.48	1.9923	2240.71	2.82
			2238.56	15.0439	2241.74	396.715			2238.56	2.0933	2241.74	3.1342
			2239.55	14.7816	2242.81	396.269			2239.55	1.9837	2242.81	3.0145
			2240.71	14.6936	2243.8	396.019			2240.71	2.0818	2243.8	2.9965
			2241.74	14.5287	2244.87	395.99			2241.74	2.144	2244.87	3.1058
			2242.81	14.2299	2246.06	395.99			2242.81	2.0205	2246.06	3.1407
			2243.8	14.0549	2247.09	395.553			2243.8	1.9999	2247.09	3.2213
			2244.87	13.9643	2248.09	395.325			2244.87	2.0568	2248.09	3.1948
			2246.06	13.9643	2249.15	395.226			2246.06	2.1337	2249.15	3.2655
			2247.08	13.7768	2250.32	394.86			2247.08	2.0808	2250.32	3.173
			2248.09	13.5793	2251.37	394.737			2248.09	2.0191	2251.37	3.2008
			2249.15	13.5413	2252.4	394.237			2249.15	2.1034	2252.4	3.0085
			2250.28	13.2157	2253.42	394.217			2250.28	2.0543	2253.42	3.2352
			2251.37	13.0636	2254.55	394.285			2251.37	1.9911	2254.55	3.4954
			2252.4	12.908	2255.59	393.822			2252.4	1.9626	2255.59	3.2464
			2253.42	12.854	2256.62	393.456			2253.42	2.0773	2256.62	3.2326
			2254.55	12.7073	2257.84	393.37			2254.55	2.0379	2257.84	3.3968
			2255.57	12.598	2258.92	393.21			2255.57	2.1234	2258.92	3.2913
			2256.62	12.4391	2259.93	393.103			2256.62	2.0186	2259.93	3.404
			2257.84	12.3102	2260.97	392.676			2257.84	2.1983	2260.97	3.2197
			2258.92	12.1165	2262.09	392.689			2258.92	2.0706	2262.09	3.4543
			2259.93	11.93	2263.12	392.051			2259.93	1.9603	2263.12	3.0423
			2260.97	11.8236	2264.28	391.764			2260.97	1.979	2264.28	3.2303
			2262.09	11.5954	2265.38	391.517			2262.09	1.9283	2265.38	3.0315
			2263.12	11.3379	2266.45	391.323			2263.12	1.8747	2266.45	3.3584
			2264.28	11.2104	2267.45	391.313			2264.28	1.885	2267.45	3.3583
			2265.38	11.0506	2268.54	390.741			2265.38	1.8862	2268.54	3.1857
			2266.44	10.8761	2269.71	390.515			2266.44	1.922	2269.71	3.1406
			2267.45	10.7869	2270.94	390.272			2267.45	1.9197	2270.94	2.998
			2268.54	10.6684	2272.01	390.07			2268.54	1.906	2272.01	3.156
			2269.71	10.5399	2273.02	389.911			2269.71	1.9211	2273.02	3.1048
			2270.75	10.3786	2274.07	389.698			2270.75	1.8094	2274.07	3.2266
			2271.77	10.1422	2275.07	389.342			2271.77	1.7142	2275.07	3.0544
			2272.92	10.0764	2276.23	389.011			2272.92	1.7321	2276.23	3.0067
			2274.07	9.9468	2277.46	388.879			2274.07	1.7056	2277.46	3.2447
			2275.07	9.7234	2278.49	388.533			2275.07	1.6865	2278.49	3.0833
			2276.23	9.6325	2279.7	388.199			2276.23	1.6356	2279.7	3.1474
			2277.46	9.3628	2280.78	388.199			2277.46	1.601	2280.78	3.1418
			2278.49	9.3651	2281.79	387.923			2278.49	1.5988	2281.79	3.1611
			2279.7	8.9645	2282.85	387.773			2279.7	1.3779	2282.85	3.1308
			2280.78	8.9645	2283.87	387.45			2280.78	1.3917	2283.87	2.9196
			2281.79	8.9465	2284.9	387.439			2281.79	1.4996	2284.9	3.1852
			2282.85	8.8098	2285.93	386.894			2282.85	1.3277	2285.93	2.9606
			2283.87	8.6707	2286.93	386.971			2283.87	1.2368	2286.93	3.2058
			2284.9	8.496	2288.01	386.284			2284.9	1.2277	2288.01	2.7783
			2285.93	8.369	2289.21	386.226			2285.93	1.1004	2289.21	2.8897
			2286.93	8.2216	2290.31	385.914			2286.93	1.0972	2290.31	2.7902
			2288.01	7.9899	2291.39	385.775			2288.01	0.9039	2291.39	2.8512
			2289.21	7.8789	2292.49	385.775			2289.21	0.8302	2292.49	3.0167
			2290.31	7.7807	2293.58	385.332			2290.31	0.7964	2293.58	2.8681
			2291.39	7.64	2294.68	385.23			2291.39	0.7118	2294.68	2.8079
			2292.49	7.64	2295.68	384.845			2292.49	0.7676	2295.68	2.6083
			2293.58	7.5398	2296.88	384.704			2293.58	0.7045	2296.88	2.6907
			2294.68	7.4521	2297.97	384.459			2294.68	0.6475	2297.97	2.7272
			2295.68	7.3812	2299.05	384.001			2295.68	0.5284	2299.05	2.351
			2296.88	7.1629	2300.11	383.892			2296.88	0.4612	2300.11	2.4943
			2297.97	7.1564	2301.14	383.501			2297.97	0.481	2301.14	2.2779
			2299.05	6.9562	2302.34	383.486			2299.05	0.2876	2302.34	2.4981
			2300.11	6.9587	2303.43	383.161			2300.11	0.3054	2303.43	2.2407
			2301.14	6.9074	2304.46	383.064			2301.14	0.2506	2304.46	2.3376
			2302.34	6.8765	2305.45	383.064			2302.34	0.3391	2305.45	2.3672
			2303.43	6.6874	2306.47	382.655			2303.43	0.1256	2306.47	2.0466
			2304.46	6.8129	2307.46	382.457			2304.46	0.2209	2307.46	2.0786
			2305.45	6.8129	2308.46	382.164			2305.45	0.2198	2308.46	1.8993
			2306.47	6.6521	2309.54	382.118			2306.47	0.1089	2309.54	1.9832
			2307.46	6.7197	2310.65	381.913			2307.46	0.1941	2310.65	1.9815
			2308.46	6.5767	2311.65	381.769			2308.46	0.0909	2311.65	1.7595
			2309.54	6.6349	2312.72	381.542			2309.54	0.0849	2312.72	1.8163
			2310.65	6.6397	2313.71	381.318			2310.65	0.1324	2313.71	1.8572
			2311.65	6.5975	2314.92	381.071			2311.65	0.0569	2314.92	1.5294
			2312.7	6.5841	2315.96	381.071			2312.7	0.062	2315.96	1.7554
			2313.7	6.5065	2316.98	380.977			2313.7	0.027	2316.98	1.6901
			2314.92	6.4931	2318.03	380.742			2314.92	0.0228	2318.03	1.5026
			2315.96	6.4931	2319.05	380.458			2315.96	0.0284	2319.05	1.4924
			2316.98	6.5978	2320.15	380.549			2316.98	0.0971	2320.15	1.4916
			2318.03	6.4836	2321.15	380.24			2318.03	0.0425	2321.15	1.4474
			2319.05	6.4506	2322.25	380.155			2319.05	0.0114	2322.25	1.5081
			2320.13	6.5342	2323.34	379.833			2320.13	0.0987	2323.34	1.2444
			2321.15	6.5114	2324.43	379.885			2321.15	0.057	2324.43	1.4522
			2322.25	6.5392	2325.58	379.626			2322.25	0.0789	2325.58	1.2694
			2323.34	6.3808	2326.73	379.557			2323.34	-0.0159	2326.73	1.3466
			2324.43	6.5037	2328.21	379.557			2324.43	0.0544	2328.21	1.3372
			2325.58	6.488	2329.25	379.304			2325.58	0.0656	2329.25	1.1535
			2326.73	6.4873	2330.29	379.278			2326.73	0.011	2330.29	1.2338
			2328.21	6.4873	2331.48	379.09			2328.21	0.1187	2331.48	1.1882
			2329.25	6.4253	2332.53	378.895			2329.25	-0.0088156	2332.53	1.124
			2330.29	6.4386	2333.56	379.084			2330.29	-0.00014933	2333.56	1.366
			2331.48	6.5052	2334.58	378.778			2331.48	0.0807	2334.58	1.1567
			2332.53	6.4381	2335.58	378.491			2332.53	0.0762	2335.58	1.0809
			2333.56	6.5107	2336.68	378.753			2333.56	0.1383	2336.68	1.3066
			2334.58	6.4896	2337.78	378.405			2334.58	0.0631	2337.78	1.1038
			2335.58	6.4655	2338.84	378.405			2335.58	0.0681	2338.84	1.0723
			2336.68	6.4585	2340.09	378.434			2336.68	0.0134	2340.09	1.21
			2337.78	6.4499	2341.17	378.16			2337.78	-0.0287	2341.17	1.1483
			2338.84	6.4499	2342.19	378.26			2338.84	-0.0029304	2342.19	1.1379
			2340.09	6.4183	2343.29	378.009			2340.09	0.0285	2343.29	1.0898
			2341.17	6.433	2344.34	377.836			2341.17	0.0972	2344.34	0.958
			2342.19	6.3826	2345.34	377.927			2342.19	-0.036	2345.34	1.1606
			2343.29	6.4235	2346.41	377.663			2343.29	0.0508	2346.41	1.0691
			2344.34	6.4179	2347.49	377.69			2344.34	0.0156	2347.49	1.1036
			2345.34	6.4051	2348.61	377.507			2345.34	0.0076629	2348.61	1.1046
			2346.41	6.4204	2349.81	377.547			2346.41	0.009846	2349.81	1.1095
			2347.49	6.388	2350.93	377.563			2347.49	0.0211	2350.93	1.2019
			2348.61	6.4706	2352.12	377.404			2348.61	0.0373	2352.12	1.103
			2349.81	6.3088	2353.16	377.297			2349.81	0.0069883	2353.16	1.1061
			2350.93	6.4386	2354.18	377.201			2350.93	0.01	2354.18	1.1135
			2352.03	6.4388	2355.34	377.014			2352.03	0.0101	2355.34	1.0668
			2353.09	6.3838	2356.38	377.022			2353.09	-0.0173	2356.38	1.1453
			2354.18	6.3233	2357.46	376.844			2354.18	-0.0563	2357.46	1.0447
			2355.32	6.3012	2358.5	376.769			2355.32	-0.0137	2358.5	1.0118
			2356.38	6.3938	2359.5	376.735			2356.38	0.044	2359.5	1.0853
			2357.46	6.3618	2360.5	376.788			2357.46	-0.0302	2360.5	1.1709
			2358.5	6.4381	2361.62	376.621			2358.5	0.059	2361.62	1.1036
			2359.5	6.4933	2362.71	376.438			2359.5	0.0968	2362.71	1.0537
			2360.5	6.4543	2363.81	376.548			2360.5	0.0283	2363.81	1.131
			2361.62	6.3757	2364.91	376.369			2361.62	0.0822	2364.91	1.001
			2362.71	6.2873	2365.93	376.396			2362.71	-0.0283	2365.93	1.1371
			2363.81	6.4367	2366.97	376.18			2363.81	0.0738	2366.97	0.8729
			2364.91	6.3471	2368.08	376.051			2364.91	-0.0197	2368.08	1.004
			2365.93	6.3945	2369.17	376.025			2365.93	0.0044358	2369.17	0.9809
			2366.97	6.3936	2370.17	375.849			2366.97	-0.013	2370.17	0.887
			2368.07	6.4056	2371.23	375.892			2368.07	-0.0063588	2371.23	1.0199
			2369.17	6.3561	2372.39	375.767			2369.17	-0.0107	2372.39	0.8795
			2370.17	6.4146	2373.43	375.767			2370.17	0.0414	2373.43	0.9591
			2371.23	6.2984	2374.43	375.659			2371.23	-0.0184	2374.43	1.0002
			2372.39	6.4237	2375.44	375.553			2372.39	0.0186	2375.44	1.0139
			2373.43	6.4237	2376.49	375.443			2373.43	0.0699	2376.49	0.9078
			2374.43	6.4096	2377.51	375.338			2374.43	0.0474	2377.51	0.9208
			2375.44	6.4065	2378.52	375.313			2375.44	-0.005869	2378.52	0.8522
			2376.49	6.3214	2379.76	375.271			2376.49	0.0055295	2379.76	0.8618
			2377.51	6.3291	2380.76	375.13			2377.51	-0.0113	2380.76	0.8761
			2378.52	6.4061	2381.76	375.055			2378.52	0.0616	2381.76	0.859
			2379.76	6.3508	2382.76	374.997			2379.76	0.0706	2382.76	0.8574
			2380.76	6.3501	2383.76	374.894			2380.76	-0.0189	2383.76	0.7679
			2381.76	6.4125	2384.81	374.894			2381.76	0.0625	2384.81	0.9152
			2382.76	6.2547	2385.9	374.906			2382.76	-0.1192	2385.9	0.9206
			2383.76	6.3288	2386.99	374.728			2383.76	0.0526	2386.99	0.7712
			2384.81	6.3288	2388.02	374.9			2384.81	-0.0193	2388.02	1.0481
			2385.9	6.3759	2389.07	374.583			2385.9	0.0123	2389.07	0.8516
			2386.99	6.388	2390.14	374.593			2386.99	0.0185	2390.14	0.9057
			2388.02	6.4126	2391.28	374.545			2388.02	0.0764	2391.28	0.8309
			2389.07	6.4149	2392.29	374.397			2389.07	0.067	2392.29	0.8074
			2390.14	6.3718	2393.34	374.485			2390.14	0.0513	2393.34	0.9398
			2391.28	6.3539	2394.34	374.371			2391.28	0.022	2394.34	0.8778
			2392.29	6.3253	2395.54	374.189			2392.29	-0.0081735	2395.54	0.8134
			2393.34	6.3966	2396.57	374.061			2393.34	0.0581	2396.57	0.8079
			2394.34	6.322	2397.69	374.103			2394.34	0.0496	2397.69	0.837
			2395.54	6.3399	2398.72	373.978			2395.54	0.0659	2398.72	0.7689
			2396.57	6.4152	2399.9	374.045			2396.57	0.1089	2399.9	0.8657
			2397.63	6.3132	2400.98	373.998			2397.63	0.0012507	2400.98	0.8993
			2398.72	6.3458	2402.09	373.829			2398.72	0.0214	2402.09	0.8281
			2399.9	6.3144	2403.13	373.777			2399.9	-0.0050751	2403.13	0.8867
			2400.98	6.2466	2404.16	373.719			2400.98	-0.0776	2404.16	0.8661
			2402.09	6.3782	2405.18	373.749			2402.09	0.0847	2405.18	0.9
			2403.13	6.3195	2406.25	373.528			2403.13	0.043	2406.25	0.9188
			2404.16	6.4323	2407.4	373.528			2404.16	0.0803	2407.4	0.7665
			2405.18	6.2503	2408.43	373.577			2405.18	-0.0206	2408.43	0.9455
			2406.25	6.3576	2409.44	373.338			2406.25	0.0388	2409.44	0.7505
			2407.4	6.3576	2410.43	373.317			2407.4	-0.0242	2410.43	0.7327
			2408.43	6.3604	2411.49	373.246			2408.43	0.0198	2411.49	0.8978
			2409.43	6.2987	2412.49	373.318			2409.43	-0.0404	2412.49	0.9586
			2410.43	6.3153	2413.63	373.197			2410.43	-0.0288	2413.63	0.8795
			2411.49	6.2956	2414.67	373.089			2411.49	-0.0457	2414.67	0.7647
			2412.48	6.3214	2415.67	373.068			2412.48	0.0104	2415.67	0.8097
			2413.48	6.3374	2416.84	372.983			2413.48	0.0307	2416.84	0.896
			2414.52	6.3109	2417.84	372.865			2414.52	0.0227	2417.84	0.9065
			2415.54	6.2487	2418.93	372.865			2415.54	-0.0429	2418.93	0.8844
			2416.54	6.2436	2419.93	372.843			2416.54	-0.1036	2419.93	0.858
			2417.55	6.2561	2421.03	372.771			2417.55	0.0102	2421.03	0.8137
			2418.71	6.3114	2422.11	372.676			2418.71	0.0223	2422.11	0.8425
			2419.81	6.3144	2423.28	372.607			2419.81	0.0485	2423.28	0.8431
			2420.81	6.3218	2424.29	372.471			2420.81	0.0534	2424.29	0.8701
			2421.82	6.3592	2425.29	372.446			2421.82	0.0669	2425.29	0.8244
			2422.98	6.255	2426.3	372.426			2422.98	0.0037872	2426.3	0.8498
			2423.98	6.2571	2427.36	372.178			2423.98	-0.0611	2427.36	0.6821
			2425	6.3158	2428.37	372.409			2425	0.0531	2428.37	0.8512
			2426.06	6.2803	2429.52	372.189			2426.06	-0.0627	2429.52	0.8975
			2427.14	6.3012	2430.53	372.236			2427.14	-0.0018365	2430.53	0.9142
			2428.21	6.3926	2431.62	372.236			2428.21	0.095	2431.62	0.9461
			2429.21	6.3318	2432.66	371.923			2429.21	0.0925	2432.66	0.7391
			2430.23	6.3571	2433.68	371.904			2430.23	0.0253	2433.68	0.7533
			2431.29	6.3571	2434.79	371.902			2431.29	0.0234	2434.79	0.7145
			2432.31	6.3618	2435.89	371.96			2432.31	0.0276	2435.89	0.8861
			2433.37	6.3062	2436.98	371.866			2433.37	-0.0143	2436.98	0.8274
			2434.38	6.2928	2438.02	371.662			2434.38	0.0462	2438.02	0.7897
			2435.42	6.278	2439.03	371.528			2435.42	-0.036	2439.03	0.6656
			2436.43	6.3111	2440.02	371.567			2436.43	0.0111	2440.02	0.7272
			2437.48	6.3947	2441.16	371.575			2437.48	0.0346	2441.16	0.8178
			2438.48	6.2413	2442.15	371.575			2438.48	-0.0137	2442.15	0.8354
			2439.82	6.2786	2443.37	371.428			2439.82	-0.0407	2443.37	0.8014
			2440.83	6.2434	2444.42	371.366			2440.83	-0.0242	2444.42	0.7834
			2441.9	6.2434	2445.51	371.186			2441.9	-0.0417	2445.51	0.6631
			2443	6.2606	2446.61	371.222			2443	-0.0899	2446.61	0.7613
			2444.12	6.2494	2447.7	371.16			2444.12	-0.0472	2447.7	0.8077
			2445.18	6.3473	2449.01	371.15			2445.18	0.0194	2449.01	0.8201
			2446.41	6.2367	2450.1	371.122			2446.41	-0.0505	2450.1	0.8228
			2447.48	6.3738	2451.15	370.838			2447.48	0.0709	2451.15	0.7467
			2448.59	6.3039	2452.16	370.859			2448.59	0.0125	2452.16	0.722
			2449.62	6.2511	2453.2	370.815			2449.62	-0.0334	2453.2	0.738
			2450.65	6.1937	2454.2	370.815			2450.65	-0.0538	2454.2	0.8526
			2451.65	6.3193	2455.24	370.773			2451.65	0.0839	2455.24	0.8403
			2452.69	6.3223	2456.27	370.834			2452.69	0.0468	2456.27	0.9045
			2453.83	6.3204	2457.27	370.64			2453.83	0.0683	2457.27	0.7703
			2454.92	6.3276	2458.39	370.634			2454.92	0.0534	2458.39	0.8137
			2456.01	6.2232	2459.38	370.488			2456.01	-0.0104	2459.38	0.7997
			2457.1	6.3323	2460.38	370.539			2457.1	0.063	2460.38	0.8858
			2458.14	6.2944	2461.42	370.483			2458.14	0.036	2461.42	0.7131
			2459.13	6.3425	2462.41	370.365			2459.13	0.0737	2462.41	0.7676
			2460.16	6.2619	2463.48	370.335			2460.16	-0.0035947	2463.48	0.7033
			2461.15	6.339	2464.49	370.25			2461.15	0.08	2464.49	0.7839
			2462.15	6.2793	2465.48	370.218			2462.15	-0.0033353	2465.48	0.8016
			2463.15	6.3051	2466.48	370.218			2463.15	0.0518	2466.48	0.8964
			2464.16	6.3931	2467.49	370.115			2464.16	0.0823	2467.49	0.7721
			2465.22	6.3188	2468.53	369.989			2465.22	0.0573	2468.53	0.6877
			2466.29	6.3188	2469.56	369.977			2466.29	0.0273	2469.56	0.7825
			2467.49	6.3107	2470.67	369.944			2467.49	0.0457	2470.67	0.7775
			2468.53	6.2699	2471.76	369.766			2468.53	0.0183	2471.76	0.6831
			2469.56	6.2856	2473.07	369.808			2469.56	-0.0219	2473.07	0.7327
			2470.67	6.3	2474.28	369.732			2470.67	0.0782	2474.28	0.8395
			2471.76	6.2728	2475.33	369.561			2471.76	0.0641	2475.33	0.7159
			2473.07	6.1942	2476.33	369.54			2473.07	-0.0815	2476.33	0.7006
			2474.28	6.252	2477.36	369.506			2474.28	-0.0377	2477.36	0.7311
			2475.33	6.2181	2478.43	369.506			2475.33	-0.0377	2478.43	0.696
			2476.33	6.248	2479.54	369.435			2476.33	0.0127	2479.54	0.734
			2477.36	6.2387	2480.54	369.31			2477.36	0.0018751	2480.54	0.69
			2478.43	6.2387	2481.54	369.234			2478.43	-0.0419	2481.54	0.647
			2479.43	6.2411	2482.54	369.435			2479.43	-0.0514	2482.54	0.933
			2480.52	6.2327	2483.62	369.231			2480.52	0.0145	2483.62	0.8113
			2481.53	6.2673	2484.66	369.297			2481.53	0.0045516	2484.66	0.8125
			2482.52	6.22	2485.76	369.09			2482.52	-0.0283	2485.76	0.6744
			2483.62	6.2843	2486.85	369.025			2483.62	0.0044311	2486.85	0.7106
			2484.66	6.2275	2487.86	368.884			2484.66	0.0136	2487.86	0.7655
			2485.76	6.2694	2488.85	368.967			2485.76	0.0483	2488.85	0.7014
			2486.85	6.2325	2489.87	368.967			2486.85	-0.0624	2489.87	0.8082
			2487.86	6.2777	2490.9	368.814			2487.86	0.0438	2490.9	0.7211
			2488.85	6.2427	2492.1	368.784			2488.85	0.0234	2492.1	0.7059
			2489.87	6.2427	2493.1	368.752			2489.87	-0.0082057	2493.1	0.7862
			2490.9	6.3181	2494.17	368.732			2490.9	0.1451	2494.17	0.8216
			2492.1	6.1833	2495.17	368.511			2492.1	0.0552	2495.17	0.6464
			2493.1	6.1777	2496.17	368.522			2493.1	0.0151	2496.17	0.728
			2494.17	6.3139	2497.24	368.52			2494.17	0.1232	2497.24	0.7254
			2495.17	6.3067	2498.36	368.437			2495.17	0.016	2498.36	0.7337
			2496.17	6.2728	2499.6	368.48			2496.17	0.034	2499.6	0.7557
			2497.24	6.2295	2500.64	368.357			2497.24	0.0206	2500.64	0.7957
			2498.36	6.236	2501.69	368.294			2498.36	-0.0227	2501.69	0.7028
			2499.6	6.3005	2502.7	368.281			2499.6	0.1128	2502.7	0.8189
			2500.64	6.3169	2503.7	368.061			2500.64	0.0805	2503.7	0.6687
			2501.69	6.2114	2504.71	368.041			2501.69	-0.021	2504.71	0.6717
			2502.7	6.2606	2505.73	368.106			2502.7	0.02	2505.73	0.7433
			2503.7	6.2617	2506.99	368.093			2503.7	0.0207	2506.99	0.7316
			2504.71	6.2778	2508.02	367.978			2504.71	0.0951	2508.02	0.7665
			2505.73	6.2076	2509.23	367.745			2505.73	0.0195	2509.23	0.6603
			2506.99	6.1981	2510.26	367.922			2506.99	-0.0051509	2510.26	0.6706
			2508	6.3244	2511.29	367.762			2508	0.0557	2511.29	0.7547
			2509.23	6.2125	2512.34	367.738			2509.23	0.0754	2512.34	0.6738
			2510.26	6.2079	2513.38	367.738			2510.26	-0.0288	2513.38	0.7436
			2511.29	6.255	2514.41	367.585			2511.29	0.0557	2514.41	0.642
			2512.34	6.1016	2515.57	367.508			2512.34	-0.0813	2515.57	0.6189
			2513.38	6.1016	2516.57	367.548			2513.38	-0.0842	2516.57	0.7662
			2514.41	6.1552	2517.6	367.436			2514.41	-0.0484	2517.6	0.6639
			2515.57	6.1303	2518.63	367.44			2515.57	0.0060922	2518.63	0.6672
			2516.57	6.2829	2519.74	367.345			2516.57	0.0481	2519.74	0.5523
			2517.6	6.2221	2520.76	367.367			2517.6	-0.0272	2520.76	0.7548
			2518.63	6.1988	2521.94	367.177			2518.63	-0.0052731	2521.94	0.6065
			2519.74	6.2698	2523.09	367.246			2519.74	-0.0065183	2523.09	0.7575
			2520.76	6.1343	2524.14	367.058			2520.76	-0.0611	2524.14	0.6444
			2521.94	6.1975	2525.24	367.058			2521.94	-0.0060046	2525.24	0.6006
			2523.09	6.2427	2526.24	367.034			2523.09	0.055	2526.24	0.7288
			2524.14	6.2307	2527.26	366.992			2524.14	0.0105	2527.26	0.6769
			2525.24	6.2307	2528.29	367.008			2525.24	0.0389	2528.29	0.7342
			2526.24	6.1352	2529.38	366.838			2526.24	0.0014238	2529.38	0.5875
			2527.26	6.1784	2530.39	366.772			2527.26	-0.0169	2530.39	0.6289
			2528.29	6.2057	2531.49	366.931			2528.29	0.0365	2531.49	0.7436
			2529.38	6.2415	2532.65	366.64			2529.38	0.0445	2532.65	0.6767
			2530.39	6.1014	2533.78	366.732			2530.39	-0.0979	2533.78	0.7216
			2531.49	6.2505	2534.88	366.625			2531.49	0.0128	2534.88	0.7645
			2532.65	6.1722	2535.89	366.625			2532.65	-0.02	2535.89	0.6926
			2533.78	6.223	2536.9	366.589			2533.78	0.0296	2536.9	0.7335
			2534.88	6.2276	2537.94	366.408			2534.88	0.0128	2537.94	0.6079
			2535.89	6.2276	2539.15	366.44			2535.89	0.0010502	2539.15	0.7559
			2536.9	6.1213	2540.18	366.439			2536.9	-0.0028524	2540.18	0.7861
			2537.94	6.2113	2541.22	366.519			2537.94	0.0578	2541.22	0.8559
			2539.15	6.2628	2542.23	366.239			2539.15	0.0846	2542.23	0.7767
			2540.18	6.2067	2543.36	366.273			2540.18	0.0327	2543.36	0.732
			2541.22	6.2796	2544.45	366.12			2541.22	0.1523	2544.45	0.6928
			2542.23	6.2257	2545.49	366.101			2542.23	0.0201	2545.49	0.7959
			2543.36	6.2064	2546.52	366.169			2543.36	0.0363	2546.52	0.8433
			2544.45	6.1609	2547.53	365.954			2544.45	-0.0668	2547.53	0.7678
			2545.49	6.2151	2548.55	365.988			2545.49	0.0296	2548.55	0.807
			2546.52	6.1731	2549.62	365.918			2546.52	-0.0355	2549.62	0.7076
			2547.53	6.1331	2550.64	365.969			2547.53	0.0405	2550.64	0.7415
			2548.55	6.2035	2551.77	365.836			2548.55	0.0228	2551.77	0.7321
			2549.62	6.1515	2552.78	365.829			2549.62	-0.0037639	2552.78	0.8479
			2550.64	6.1756	2553.8	365.643			2550.64	0.0125	2553.8	0.7343
			2551.77	6.2471	2554.89	365.672			2551.77	0.038	2554.89	0.7305
			2552.78	6.2316	2555.89	365.507			2552.78	0.0665	2555.89	0.7141
			2553.8	6.2016	2556.98	365.608			2553.8	0.0172	2556.98	0.8152
			2554.89	6.1795	2558.13	365.505			2554.89	-0.0526	2558.13	0.7736
			2555.89	6.2088	2559.27	365.505			2555.89	0.0583	2559.27	0.8181
			2556.98	6.226	2560.39	365.322			2556.98	0.0062164	2560.39	0.6717
			2558.13	6.1255	2561.41	365.277			2558.13	-0.0731	2561.41	0.7527
			2559.27	6.1255	2562.54	365.249			2559.27	-9.2547e-05	2562.54	0.7194
			2560.39	6.1377	2563.58	365.085			2560.39	-0.0247	2563.58	0.6561
			2561.41	6.1584	2564.66	365.188			2561.41	-0.0468	2564.66	0.6814
			2562.54	6.0536	2565.78	365.092			2562.54	-0.0805	2565.78	0.6864
			2563.58	6.1958	2566.81	364.92			2563.58	0.0305	2566.81	0.5029
			2564.66	6.1526	2567.83	364.918			2564.66	0.0345	2567.83	0.7073
			2565.78	6.2601	2568.89	364.812			2565.78	0.0219	2568.89	0.489
			2566.81	6.1712	2569.89	364.789			2566.81	-0.0283	2569.89	0.6104
			2567.83	6.2257	2570.89	364.87			2567.83	0.0025252	2570.89	0.6558
			2568.89	6.0728	2571.93	364.87			2568.89	-0.1012	2571.93	0.7792
			2569.89	6.1696	2573.04	364.752			2569.89	-0.0417	2573.04	0.5888
			2570.89	6.157	2574.13	364.568			2570.89	-0.0174	2574.13	0.466
			2571.93	6.157	2575.33	364.543			2571.93	0.0202	2575.33	0.6164
			2573.04	6.1909	2576.32	364.582			2573.04	-0.0785	2576.32	0.6593
			2574.13	6.1327	2577.32	364.441			2574.13	-0.1181	2577.32	0.5262
			2575.33	6.1758	2578.4	364.393			2575.33	-0.0485	2578.4	0.6204
			2576.32	6.258	2579.42	364.358			2576.32	0.0094852	2579.42	0.6065
			2577.32	6.1218	2580.42	364.301			2577.32	-0.0248	2580.42	0.5815
			2578.4	6.2168	2581.61	364.33			2578.4	-0.0151	2581.61	0.7499
			2579.42	6.2339	2582.66	364.164			2579.42	0.1033	2582.66	0.5407
			2580.42	6.1257	2583.65	364.192			2580.42	-0.0368	2583.65	0.6908
			2581.61	6.1742	2584.7	364.12			2581.61	-0.0452	2584.7	0.6418
			2582.66	6.2276	2585.7	364.189			2582.66	-0.0415	2585.7	0.553
			2583.65	6.1719	2586.81	364.087			2583.65	-0.058	2586.81	0.6685
			2584.7	6.151	2587.81	364.184			2584.7	-0.0718	2587.81	0.6896
			2585.7	6.1021	2588.97	363.877			2585.7	-0.0468	2588.97	0.5641
			2586.81	6.2281	2590.04	364.092			2586.81	0.0155	2590.04	0.5672
			2587.81	6.2125	2591.17	363.885			2587.81	0.0579	2591.17	0.6462
			2588.97	6.222	2592.19	363.898			2588.97	0.0437	2592.19	0.719
			2590.04	6.2218	2593.2	363.716			2590.04	0.0242	2593.2	0.5353
			2591.17	6.2313	2594.32	363.88			2591.17	0.0498	2594.32	0.7152
			2592.19	6.1828	2595.35	363.88			2592.19	0.024	2595.35	0.7062
			2593.2	6.1271	2596.36	363.64			2593.2	-0.0381	2596.36	0.546
			2594.32	6.3072	2597.39	363.615			2594.32	0.0452	2597.39	0.6119
			2595.35	6.3072	2598.5	363.666			2595.35	0.0765	2598.5	0.7424
			2596.36	6.2468	2599.54	363.48			2596.36	0.0363	2599.54	0.704
			2597.39	6.2441	2600.54	363.467			2597.39	0.0487	2600.54	0.713
			2598.5	6.1584	2601.67	363.441			2598.5	-0.0128	2601.67	0.6917
			2599.54	6.239	2602.68	363.23			2599.54	0.0424	2602.68	0.5651
			2600.54	6.082	2604.12	363.356			2600.54	-0.0434	2604.12	0.6869
			2601.67	6.18	2605.2	363.156			2601.67	0.0001477	2605.2	0.6537
			2602.68	6.2406	2606.28	363.156			2602.68	0.0652	2606.28	0.6596
			2604.12	6.2896	2607.28	363.359			2604.12	0.0911	2607.28	0.8194
			2605.2	6.2589	2608.3	363.087			2605.2	0.0997	2608.3	0.6387
			2606.28	6.2589	2609.46	363.145			2606.28	0.0809	2609.46	0.6851
			2607.28	6.1723	2610.48	363.032			2607.28	0.0556	2610.48	0.688
			2608.3	6.2048	2611.5	363.245			2608.3	0.0767	2611.5	0.8738
			2609.46	6.1252	2612.53	362.925			2609.46	-0.0339	2612.53	0.7708
			2610.48	6.1566	2613.73	362.82			2610.48	-0.0133	2613.73	0.6784
			2611.5	6.1856	2614.73	362.914			2611.5	0.0676	2614.73	0.7442
			2612.53	6.1572	2615.81	362.81			2612.53	-0.0127	2615.81	0.7303
			2613.73	6.1468	2616.98	362.817			2613.73	0.0208	2616.98	0.735
			2614.73	6.1842	2618.03	362.817			2614.73	-0.0159	2618.03	0.8005
			2615.81	6.2396	2619.09	362.691			2615.81	0.0728	2619.09	0.81
			2616.98	6.1921	2620.12	362.548			2616.98	0.0132	2620.12	0.7156
			2618.03	6.1921	2621.28	362.414			2618.03	0.0686	2621.28	0.5706
			2619.09	6.1705	2622.37	362.384			2619.09	-0.0261	2622.37	0.6456
			2620.12	6.1777	2623.57	362.386			2620.12	-0.0214	2623.57	0.622
			2621.28	6.1747	2624.71	362.364			2621.28	-0.005413	2624.71	0.718
			2622.37	6.1479	2625.87	362.316			2622.37	-0.00068308	2625.87	0.7605
			2623.57	6.1798	2627.09	362.159			2623.57	0.0018849	2627.09	0.5672
			2624.71	6.1406	2628.12	362.153			2624.71	-0.0552	2628.12	0.745
			2625.87	6.1517	2629.15	362.111			2625.87	-0.0017532	2629.15	0.6819
			2627.09	6.1069	2630.24	362.111			2627.09	-0.0709	2630.24	0.7334
			2628.12	6.1359	2631.29	362.104			2628.12	-0.0447	2631.29	0.6972
			2629.15	6.0876	2632.32	361.986			2629.15	-0.0657	2632.32	0.6158
			2630.24	6.0876	2633.36	361.915			2630.24	-0.0207	2633.36	0.6221
			2631.29	6.1768	2634.36	361.753			2631.29	0.00021834	2634.36	0.6344
			2632.32	6.1768	2635.39	361.797			2632.32	0.00018676	2635.39	0.7049
			2633.36	6.0828	2636.44	361.789			2633.36	-0.0248	2636.44	0.6551
			2634.36	6.1766	2637.47	361.709			2634.36	-0.0012311	2637.47	0.7094
			2635.39	6.1155	2638.65	361.708			2635.39	-0.0276	2638.65	0.6599
			2636.44	6.2082	2639.65	361.612			2636.44	0.0485	2639.65	0.7243
			2637.47	6.1299	2640.73	361.47			2637.47	-0.0293	2640.73	0.6325
			2638.65	6.1721	2641.75	361.47			2638.65	-0.002003	2641.75	0.7037
			2639.65	6.0888	2642.75	361.561			2639.65	-0.0378	2642.75	0.782
			2640.73	6.2099	2643.8	361.42			2640.73	0.0323	2643.8	0.688
			2641.75	6.2099	2644.81	361.467			2641.75	0.0312	2644.81	0.7759
			2642.75	6.1828	2645.87	361.306			2642.75	-0.0024451	2645.87	0.5816
			2643.8	6.1489	2646.87	361.204			2643.8	-0.025	2646.87	0.677
			2644.81	6.177	2647.93	361.336			2644.81	-0.0206	2647.93	0.793
			2645.87	6.2219	2649.01	361.069			2645.87	0.0502	2649.01	0.5735
			2646.87	6.1543	2650.01	361.121			2646.87	1.362e-06	2650.01	0.6994
			2647.93	6.2097	2651.2	361.041			2647.93	0.0569	2651.2	0.6446
			2649.01	6.2009	2652.23	361.088			2649.01	-0.0169	2652.23	0.7204
			2650.01	6.183	2653.28	361.088			2650.01	0.0357	2653.28	0.7138
			2651.2	6.1178	2654.31	361.008			2651.2	0.0334	2654.31	0.7607
			2652.23	6.1765	2655.51	360.819			2652.23	0.0958	2655.51	0.6375
			2653.28	6.1765	2656.61	360.756			2653.28	-0.0079339	2656.61	0.5947
			2654.31	6.119	2657.71	360.819			2654.31	-0.0393	2657.71	0.6933
			2655.51	6.1784	2658.83	360.654			2655.51	-0.00016416	2658.83	0.5124
			2656.61	6.1563	2659.95	360.73			2656.61	0.0296	2659.95	0.6535
			2657.71	6.1364	2661.08	360.532			2657.71	0.0085919	2661.08	0.6188
			2658.83	6.1735	2662.18	360.526			2658.83	0.0115	2662.18	0.684
			2659.95	6.1751	2663.28	360.416			2659.95	-0.0276	2663.28	0.5657
			2661.08	6.1452	2664.31	360.388			2661.08	-0.0249	2664.31	0.5513
			2662.18	6.1617	2665.36	360.388			2662.18	0.0568	2665.36	0.5464
			2663.28	6.1631	2666.38	360.302			2663.28	0.0161	2666.38	0.4879
			2664.31	6.1865	2667.39	360.435			2664.31	0.0715	2667.39	0.5753
			2665.36	6.1865	2668.53	360.184			2665.36	0.041	2668.53	0.5235
			2666.38	6.2079	2669.62	360.139			2666.38	0.0509	2669.62	0.6285
			2667.39	6.1466	2670.71	360.203			2667.39	0.01	2670.71	0.5792
			2668.53	6.1543	2671.71	360.064			2668.53	0.039	2671.71	0.5602
			2669.62	6.1239	2672.79	360.072			2669.62	0.0328	2672.79	0.5829
			2670.71	6.2264	2673.9	360.001			2670.71	0.1021	2673.9	0.4657
			2671.71	6.1292	2674.9	360.013			2671.71	0.0737	2674.9	0.5847
			2672.79	6.0676	2676.09	359.854			2672.79	-0.0056934	2676.09	0.5721
			2673.9	6.032	2677.26	359.854			2673.9	-0.0145	2677.26	0.4191
			2674.9	6.1884	2678.37	359.855			2674.9	0.0673	2678.37	0.6271
			2676.09	6.1786	2679.46	359.769			2676.09	0.0728	2679.46	0.5706
			2677.26	6.1786	2680.56	359.879			2677.26	0.0387	2680.56	0.7152
			2678.37	6.1115	2681.57	359.746			2678.37	-0.0194	2681.57	0.5964
			2679.46	6.1234	2682.64	359.603			2679.46	-0.0114	2682.64	0.4783
			2680.56	6.1561	2683.65	359.503			2680.56	0.0597	2683.65	0.3315
			2681.57	6.2167	2684.71	359.572			2681.57	0.1138	2684.71	0.5677
			2682.64	6.1826	2685.72	359.566			2682.64	0.0688	2685.72	0.6213
			2683.65	6.0767	2686.9	359.568			2683.65	0.0335	2686.9	0.6133
			2684.71	6.1391	2687.91	359.57			2684.71	0.0081251	2687.91	0.6422
			2685.72	6.08	2688.98	359.57			2685.72	-0.0021737	2688.98	0.6686
			2686.9	6.125	2690.18	359.394			2686.9	0.0072629	2690.18	0.5947
			2687.91	6.1315	2691.27	359.192			2687.91	0.0087534	2691.27	0.4847
			2688.98	6.1315	2692.37	359.33			2688.98	0.0256	2692.37	0.5826
			2690.18	6.0955	2693.47	359.216			2690.18	-0.0114	2693.47	0.5666
			2691.27	6.0745	2694.46	359.193			2691.27	0.0294	2694.46	0.5452
			2692.37	6.0724	2695.52	359.3			2692.37	-0.0039978	2695.52	0.6014
			2693.47	6.0175	2696.52	359.133			2693.47	-0.0126	2696.52	0.4938
			2694.46	6.0762	2697.57	358.999			2694.46	0.027	2697.57	0.4773
			2695.52	6.0538	2698.72	359.228			2695.52	-0.0278	2698.72	0.6909
			2696.52	6.0872	2699.72	358.923			2696.52	-0.0625	2699.72	0.5609
			2697.57	6.0698	2700.76	358.923			2697.57	-0.0333	2700.76	0.472
			2698.72	6.1208	2701.77	358.822			2698.72	-0.0025001	2701.77	0.4938
			2699.72	6.1403	2702.81	358.864			2699.72	-0.0060929	2702.81	0.5473
			2700.76	6.1403	2703.97	358.893			2700.76	0.1005	2703.97	0.568
			2701.77	6.0679	2704.96	359.012			2701.77	-0.0267	2704.96	0.6891
			2702.81	6.0485	2706.03	358.729			2702.81	-0.0335	2706.03	0.5303
			2703.97	6.0804	2707.28	358.634			2703.97	-0.0122	2707.28	0.5473
			2704.96	6.0271	2708.51	358.646			2704.96	0.00046978	2708.51	0.5269
			2706.03	6.1271	2709.61	358.6			2706.03	0.0571	2709.61	0.4728
			2707.28	6.0832	2710.61	358.563			2707.28	0.0397	2710.61	0.4753
			2708.51	6.1141	2711.62	358.507			2708.51	0.0355	2711.62	0.4658
			2709.6	6.1183	2712.62	358.471			2709.6	-0.0288	2712.62	0.4642
			2710.61	6.093	2713.62	358.468			2710.61	-0.055	2713.62	0.4599
			2711.62	6.1125	2714.85	358.373			2711.62	0.0554	2714.85	0.4794
			2712.62	6.0308	2715.85	358.381			2712.62	-0.0581	2715.85	0.4781
			2713.62	6.0784	2716.98	358.402			2713.62	0.0452	2716.98	0.5954
			2714.85	6.0363	2717.97	358.396			2714.85	-0.0696	2717.97	0.5991
			2715.85	6.036	2719.07	358.284			2715.85	-0.0241	2719.07	0.5367
			2716.98	6.0953	2720.07	358.201			2716.98	-0.0288	2720.07	0.4829
			2717.97	6.1805	2721.09	358.088			2717.97	0.0283	2721.09	0.496
			2719.07	6.1197	2722.1	358.222			2719.07	-0.0092668	2722.1	0.6433
			2720.07	6.1245	2723.29	358.083			2720.07	0.0464	2723.29	0.5587
			2721.09	6.1494	2724.31	358.045			2721.09	0.0169	2724.31	0.5258
			2722.1	5.9911	2725.4	358.045			2722.1	-0.0757	2725.4	0.6196
			2723.29	6.1078	2726.46	357.981			2723.29	0.0277	2726.46	0.5452
			2724.31	6.0986	2727.59	357.933			2724.31	0.0224	2727.59	0.5715
			2725.4	6.0986	2728.68	357.818			2725.4	-0.0037461	2728.68	0.4123
			2726.46	6.0264	2729.88	357.862			2726.46	0.0052418	2729.88	0.5543
			2727.59	6.0415	2731.12	357.892			2727.59	-0.0558	2731.12	0.6824
			2728.68	6.0241	2732.12	357.851			2728.68	-0.0648	2732.12	0.7125
			2729.88	6.0612	2733.17	357.808			2729.88	-0.0443	2733.17	0.5817
			2731.12	6.1615	2734.26	357.772			2731.12	0.025	2734.26	0.6601
			2732.12	6.1754	2735.45	357.769			2732.12	0.051	2735.45	0.7104
			2733.17	6.0294	2736.73	357.642			2733.17	-0.064	2736.73	0.6773
			2734.26	6.1183	2737.73	357.653			2734.26	-0.0053064	2737.73	0.6832
			2735.45	6.0097	2738.77	357.498			2735.45	-0.0698	2738.77	0.6119
			2736.73	6.1424	2739.92	357.48			2736.73	0.1006	2739.92	0.6564
			2737.73	6.0726	2740.99	357.465			2737.73	0.0534	2740.99	0.6662
			2738.77	6.139	2742.03	357.463			2738.77	0.0289	2742.03	0.6232
			2739.92	6.1373	2743.18	357.326			2739.92	-0.0155	2743.18	0.6088
			2740.99	6.1338	2744.21	357.232			2740.99	0.1	2744.21	0.643
			2742.03	6.0536	2745.42	357.222			2742.03	0.0444	2745.42	0.6291
			2743.18	6.1234	2746.51	357.233			2743.18	0.0536	2746.51	0.5114
			2744.21	6.1076	2747.57	357.089			2744.21	0.0142	2747.57	0.6443
			2745.42	6.0651	2748.57	357.142			2745.42	-0.0254	2748.57	0.743
			2746.51	6.064	2749.57	357.059			2746.51	-0.0134	2749.57	0.6814
			2747.57	6.1043	2750.74	357.185			2747.57	0.0422	2750.74	0.6878
			2748.57	6.0183	2751.8	357.016			2748.57	-0.0326	2751.8	0.6045
			2749.57	6.1269	2752.85	356.86			2749.57	0.0401	2752.85	0.55
			2750.74	6.1237	2753.95	356.769			2750.74	0.0634	2753.95	0.5597
			2751.8	6.1288	2755.04	356.922			2751.8	0.0484	2755.04	0.6274
			2752.85	6.1237	2756.05	356.771			2752.85	0.1113	2756.05	0.4867
			2753.95	6.0979	2757.05	356.701			2753.95	0.0901	2757.05	0.5522
			2755.04	6.1268	2758.05	356.637			2755.04	0.0727	2758.05	0.5323
			2756.05	6.1263	2759.09	356.637			2756.05	0.0425	2759.09	0.5707
			2757.05	6.1145	2760.29	356.582			2757.05	0.0589	2760.29	0.4247
			2758.05	5.9932	2761.49	356.495			2758.05	-0.0416	2761.49	0.4852
			2759.09	5.9932	2762.51	356.468			2759.09	-0.0387	2762.51	0.4924
			2760.29	6.0956	2763.57	356.528			2760.29	0.0665	2763.57	0.54
			2761.49	6.1606	2764.77	356.41			2761.49	0.0866	2764.77	0.4856
			2762.51	5.9841	2765.82	356.264			2762.51	-0.0232	2765.82	0.3542
			2763.57	5.9869	2766.91	356.281			2763.57	-0.0493	2766.91	0.446
			2764.77	6.0429	2767.9	356.471			2764.77	-0.0197	2767.9	0.67
			2765.82	6.0862	2768.9	356.132			2765.82	0.0058643	2768.9	0.329
			2766.91	6.1032	2769.92	356.037			2766.91	0.0675	2769.92	0.418
			2767.9	6.0839	2771.12	356.037			2767.9	0.0815	2771.12	0.3699
			2768.9	6.0417	2772.21	356.157			2768.9	-0.0304	2772.21	0.608
			2769.92	6.0667	2773.27	356.112			2769.92	0.0274	2773.27	0.5325
			2771.12	6.0667	2774.29	356.039			2771.12	0.0257	2774.29	0.4807
			2772.21	6.029	2775.33	355.935			2772.21	0.0054029	2775.33	0.4463
			2773.27	6.0563	2776.37	355.991			2773.27	-0.0069803	2776.37	0.5788
			2774.29	5.9575	2777.37	356.048			2774.29	-0.0742	2777.37	0.5978
			2775.33	5.9637	2778.39	355.881			2775.33	-0.0345	2778.39	0.5607
			2776.37	6.0189	2779.43	355.845			2776.37	-0.0343	2779.43	0.5596
			2777.37	6.0633	2780.48	355.787			2777.37	-0.0145	2780.48	0.4232
			2778.39	6.0271	2781.51	355.954			2778.39	0.0031378	2781.51	0.7739
			2779.43	6.0552	2782.66	355.779			2779.43	0.00064052	2782.66	0.5689
			2780.48	6.0508	2783.7	355.741			2780.48	0.0118	2783.7	0.27
			2781.51	5.9974	2784.74	355.732			2781.51	-0.0058613	2784.74	0.4707
			2782.66	6.0329	2785.85	355.698			2782.66	-0.0375	2785.85	0.454
			2783.7	6.0182	2786.86	355.746			2783.7	0.0333	2786.86	0.6311
			2784.74	6.0596	2787.86	355.631			2784.74	-0.0382	2787.86	0.5298
			2785.85	6.0718	2788.91	355.491			2785.85	-0.8971	2788.91	0.4062
			2786.86	6.0777	2790.04	355.648			2786.86	-3.8475	2790.04	0.4816
			2787.86	6.0048	2791.2	355.418			2787.86	-6.777	2791.2	0.2285
			2788.91	5.9646	2792.23	355.493			2788.91	-9.599	2792.23	0.4122
			2790.04	6.0865	2793.3	355.264			2790.04	-11.9029	2793.3	0.2416
			2791.2	6.0262	2794.31	355.333			2791.2	-14.6844	2794.31	0.1556
			2792.23	6.0289	2795.4	355.333			2792.23	-14.988	2795.4	0.2803
			2793.3	6.021	2796.41	355.281			2793.3	-14.879	2796.41	0.2455
			2794.31	6.0666	2797.48	355.14			2794.31	-14.0896	2797.48	0.1427
			2795.4	6.0666	2798.49	355.17			2795.4	-13.479	2798.49	0.2769
			2796.41	6.0143	2799.56	355.054			2796.41	-13.4912	2799.56	0.3556
			2797.48	6.0693	2800.76	355.014			2797.48	-13.3816	2800.76	0.3534
			2798.49	6.0846	2801.97	355.154			2798.49	-13.2226	2801.97	0.6198
			2799.56	6.0224	2803.06	354.793			2799.56	-11.9362	2803.06	0.4814
			2800.76	6.0542	2804.29	354.923			2800.76	-11.9367	2804.29	0.7291
			2801.97	6.0331	2805.31	355.335			2801.97	-12.3725	2805.31	1.1439
			2803.06	6.0062	2806.49	355.019			2803.06	-12.6102	2806.49	1.0346
			2804.29	6.0893	2807.6	355.01			2804.29	-12.7337	2807.6	1.1404
			2805.31	5.9681	2808.83	354.781			2805.31	-12.8151	2808.83	1.1099
			2806.49	6.1174	2809.84	354.82			2806.49	-12.7658	2809.84	1.2512
			2807.6	7.4302	2810.93	354.868			2807.6	-11.7026	2810.93	1.547
			2808.81	11.957	2811.94	354.914			2808.81	-8.5043	2811.94	1.6228
			2809.84	16.374	2813.11	355.069			2809.84	-5.3367	2813.11	1.8899
			2810.93	20.6757	2814.14	354.865			2810.93	-2.2419	2814.14	2.0431
			2811.94	24.2291	2815.14	354.897			2811.94	0.3979	2815.14	2.1188
			2813.11	28.4236	2816.14	355.096			2813.11	3.5734	2816.14	2.4167
			2814.14	28.8873	2817.17	354.908			2814.14	4.3394	2817.17	2.5163
			2815.14	28.6345	2818.22	354.908			2815.14	4.1238	2818.22	2.6243
			2816.14	27.4763	2819.24	354.924			2816.14	3.2196	2819.24	2.5911
			2817.17	26.495	2820.34	354.748			2817.17	2.6824	2820.34	2.695
			2818.22	26.495	2821.34	354.515			2818.22	2.8418	2821.34	2.7213
			2819.24	26.3465	2822.35	354.483			2819.24	2.7148	2822.35	2.7922
			2820.34	26.1963	2823.35	354.232			2820.34	2.7194	2823.35	2.6811
			2821.34	24.1159	2824.38	354.079			2821.34	1.4325	2824.38	2.5707
			2822.35	23.9973	2825.48	353.847			2822.35	1.4049	2825.48	2.637
			2823.35	24.4435	2826.57	353.642			2823.35	1.6812	2826.57	2.6436
			2824.38	24.7264	2827.57	353.501			2824.38	2.0197	2827.57	2.7905
			2825.48	24.8749	2828.6	353.343			2825.48	2.0824	2828.6	2.8563
			2826.57	24.8252	2829.6	353.185			2826.57	2.267	2829.6	2.7434
			2827.57	24.7428	2830.63	353.019			2827.57	2.249	2830.63	2.6145
			2828.6	24.4422	2831.68	352.646			2828.6	2.1656	2831.68	2.3685
			2829.6	24.196	2832.7	352.582			2829.6	2.0166	2832.7	2.4692
			2830.63	24.0555	2833.9	352.35			2830.63	1.9465	2833.9	2.5766
			2831.67	23.894	2835.18	351.888			2831.67	1.8406	2835.18	2.47
			2832.7	23.6573	2836.21	351.807			2832.7	1.7004	2836.21	2.5247
			2833.9	23.2819	2837.27	351.562			2833.9	1.4278	2837.27	2.4327
			2835.18	22.5654	2838.28	351.231			2835.18	0.8882	2838.28	2.333
			2836.21	22.6195	2839.48	351.046			2836.21	1.0091	2839.48	2.4424
			2837.27	22.7675	2840.74	351.068			2837.27	1.2377	2840.74	2.5209
			2838.28	22.5757	2841.78	350.75			2838.28	1.3024	2841.78	2.353
			2839.48	22.3133	2842.78	350.475			2839.48	1.2021	2842.78	2.2773
			2840.74	22.3062	2843.83	350.332			2840.74	1.2864	2843.83	2.1616
			2841.78	22.1614	2844.87	350.238			2841.78	1.2054	2844.87	2.2502
			2842.78	21.9893	2845.88	350.253			2842.78	1.1517	2845.88	2.5337
			2843.83	21.9086	2846.91	349.935			2843.83	1.0877	2846.91	2.2087
			2844.87	21.9394	2847.98	349.725			2844.87	1.1202	2847.98	2.3896
			2845.88	21.7205	2848.99	349.364			2845.88	1.0445	2848.99	2.2309
			2846.91	21.7855	2850.01	349.111			2846.91	1.1122	2850.01	2.1159
			2847.98	21.4657	2851.08	349.106			2847.98	0.9671	2851.08	2.3137
			2848.99	21.4081	2852.07	349.138			2848.99	0.8439	2852.07	2.3641
			2850.01	21.2335	2853.08	349.138			2850.01	0.8643	2853.08	2.3996
			2851.08	21.198	2854.23	348.902			2851.08	0.8997	2854.23	2.4074
			2852.07	21.1663	2855.25	348.542			2852.07	0.9196	2855.25	2.2856
			2853.08	21.1663	2856.26	348.286			2853.08	0.994	2856.26	2.2495
			2854.23	21.1234	2857.33	348.117			2854.23	1.0591	2857.33	2.2334
			2855.25	21.1719	2858.33	348.015			2855.25	1.1342	2858.33	2.2403
			2856.26	21.2699	2859.38	347.824			2856.26	1.3155	2859.38	2.2248
			2857.32	21.1447	2860.38	347.512			2857.32	1.2372	2860.38	2.2077
			2858.33	20.963	2861.62	347.425			2858.33	1.1906	2861.62	2.2395
			2859.38	20.6738	2862.62	347.354			2859.38	0.9093	2862.62	2.4294
			2860.38	20.574	2863.66	347.184			2860.38	1.0979	2863.66	2.4326
			2861.62	20.4471	2864.87	347.184			2861.62	1.1521	2864.87	2.5023
			2862.62	20.4219	2865.91	346.961			2862.62	1.2117	2865.91	2.3455
			2863.66	20.3246	2867.01	346.549			2863.66	1.165	2867.01	2.0531
			2864.87	20.3246	2868.01	346.71			2864.87	1.2021	2868.01	2.4256
			2865.91	20.3076	2869.02	346.244			2865.91	1.1881	2869.02	2.3427
			2867.01	20.1935	2870.23	346.084			2867.01	1.1982	2870.23	2.2656
			2868.01	20.1616	2871.34	345.988			2868.01	1.1937	2871.34	2.5149
			2869.02	20.0572	2872.55	345.668			2869.02	1.2207	2872.55	2.3769
			2870.23	20.1677	2873.68	345.602			2870.23	1.3418	2873.68	2.5471
			2871.34	19.9576	2874.71	345.545			2871.34	1.2086	2874.71	2.5498
			2872.55	19.8611	2875.73	345.32			2872.55	1.2169	2875.73	2.4564
			2873.68	19.7908	2876.84	345.127			2873.68	1.1346	2876.84	2.348
			2874.71	19.6777	2877.83	344.926			2874.71	1.1726	2877.83	2.2102
			2875.73	19.5473	2878.88	344.785			2875.73	1.1315	2878.88	2.2754
			2876.82	19.4782	2879.93	344.665			2876.82	1.1123	2879.93	2.3229
			2877.83	19.3051	2880.98	344.497			2877.83	0.995	2880.98	2.3475
			2878.88	19.2986	2881.99	344.21			2878.88	0.9855	2881.99	2.1874
			2879.93	19.1827	2882.99	344.112			2879.93	1.0191	2882.99	2.292
			2880.98	19.3139	2884.03	343.755			2880.98	1.2023	2884.03	2.1515
			2881.99	18.9318	2885.1	343.574			2881.99	0.9677	2885.1	2.0989
			2882.99	18.743	2886.1	343.506			2882.99	0.901	2886.1	2.1739
			2884.03	18.627	2887.19	343.506			2884.03	0.9051	2887.19	2.3723
			2885.1	18.5959	2888.19	343.538			2885.1	0.9947	2888.19	2.3783
			2886.1	18.5577	2889.33	343.13			2886.1	0.9554	2889.33	2.1197
			2887.19	18.5577	2890.46	342.767			2887.19	0.9982	2890.46	2.0692
			2888.19	18.4364	2891.56	342.739			2888.19	0.9113	2891.56	2.0749
			2889.33	18.3995	2892.65	342.277			2889.33	0.9856	2892.65	2.0359
			2890.46	18.2455	2893.75	342.181			2890.46	0.9906	2893.75	2.0243
			2891.56	18.1865	2894.84	341.873			2891.56	1.0751	2894.84	2.0569
			2892.65	18.1744	2895.96	341.795			2892.65	1.1041	2895.96	2.159
			2893.75	18.0757	2897.03	341.698			2893.75	1.0067	2897.03	2.1626
			2894.84	18.1297	2898.09	341.672			2894.84	1.1463	2898.09	2.2029
			2895.96	17.9532	2899.1	341.672			2895.96	1.1808	2899.1	2.5762
			2897.03	17.8792	2900.2	341.428			2897.03	1.2189	2900.2	2.4205
			2898.09	17.8403	2901.26	341.236			2898.09	1.2557	2901.26	2.2788
			2899.1	17.8403	2902.27	341.038			2899.1	1.2699	2902.27	2.3261
			2900.2	17.8445	2903.59	340.941			2900.2	1.2768	2903.59	2.3215
			2901.26	17.6782	2904.61	340.683			2901.26	1.2606	2904.61	2.2698
			2902.27	17.5419	2905.66	340.534			2902.27	1.2072	2905.66	2.4675
			2903.59	17.4855	2906.76	340.428			2903.59	1.2291	2906.76	2.4476
			2904.61	17.395	2907.76	340.247			2904.61	1.3055	2907.76	2.4941
			2905.66	17.2717	2908.84	339.952			2905.66	1.314	2908.84	2.3039
			2906.76	17.1051	2909.98	339.952			2906.76	1.2611	2909.98	2.6198
			2907.76	17.1256	2911.03	339.947			2907.76	1.3368	2911.03	2.6231
			2908.84	17.0624	2912.14	339.662			2908.84	1.3935	2912.14	2.6825
			2909.97	17.0624	2913.39	339.604			2909.97	1.5072	2913.39	2.8178
			2911.03	16.9195	2914.4	339.213			2911.03	1.4415	2914.4	2.7052
			2912.14	16.7591	2915.45	339.14			2912.14	1.3766	2915.45	2.7629
			2913.39	16.5618	2916.5	338.789			2913.39	1.3199	2916.5	2.6083
			2914.4	16.5125	2917.59	338.563			2914.4	1.3108	2917.59	2.8561
			2915.45	16.5637	2918.63	338.464			2915.45	1.4178	2918.63	2.8259
			2916.49	16.4116	2919.67	338.382			2916.49	1.4916	2919.67	2.876
			2917.59	16.1858	2920.72	337.818			2917.59	1.542	2920.72	2.5219
			2918.63	16.0561	2921.74	337.818			2918.63	1.6087	2921.74	2.6449
			2919.67	15.9651	2922.82	337.835			2919.67	1.5745	2922.82	2.7927
			2920.72	15.9405	2923.93	337.551			2920.72	1.654	2923.93	2.6718
			2921.74	15.9405	2925.03	337.495			2921.74	1.6889	2925.03	2.875
			2922.82	15.797	2926.07	337.312			2922.82	1.4653	2926.07	2.8695
			2923.93	15.7325	2927.21	336.853			2923.93	1.5442	2927.21	2.7078
			2925.03	15.6613	2928.41	336.759			2925.03	1.5803	2928.41	2.7844
			2926.07	15.4557	2929.51	336.491			2926.07	1.5389	2929.51	2.6342
			2927.21	15.3117	2930.7	336.465			2927.21	1.4918	2930.7	2.8432
			2928.41	15.2145	2931.7	336.013			2928.41	1.55	2931.7	2.7381
			2929.51	15.1125	2932.72	336.009			2929.51	1.5715	2932.72	2.9038
			2930.7	14.9537	2933.83	335.635			2930.7	1.5197	2933.83	2.7196
			2931.7	14.7965	2934.85	335.419			2931.7	1.6255	2934.85	2.5582
			2932.72	14.7555	2936.04	335.16			2932.72	1.6971	2936.04	2.3893
			2933.76	14.6989	2937.06	335.007			2933.76	1.6717	2937.06	2.7647
			2934.85	14.6015	2938.11	334.888			2934.85	1.6016	2938.11	2.8308
			2936.04	14.5489	2939.11	334.309			2936.04	1.6493	2939.11	2.6668
			2937.06	14.4427	2940.27	334.231			2937.06	1.7782	2940.27	2.7536
			2938.11	14.18	2941.31	334.074			2938.11	1.4657	2941.31	2.7628
			2939.11	13.8887	2942.37	334.039			2939.11	1.5234	2942.37	2.8525
			2940.27	13.6468	2943.5	333.835			2940.27	1.4783	2943.5	2.9793
			2941.31	13.6064	2944.59	333.627			2941.31	1.6363	2944.59	2.9171
			2942.37	13.4617	2945.59	333.545			2942.37	1.5624	2945.59	3.0092
			2943.5	13.3969	2946.65	333.193			2943.5	1.662	2946.65	2.8445
			2944.59	13.5892	2947.78	333.001			2944.59	1.8372	2947.78	2.8983
			2945.59	13.4172	2948.78	332.811			2945.59	1.791	2948.78	2.881
			2946.65	13.2965	2949.78	332.642			2946.65	1.8546	2949.78	2.9482
			2947.78	13.1437	2950.9	332.592			2947.78	1.835	2950.9	2.9473
			2948.78	13.0849	2951.91	332.291			2948.78	1.818	2951.91	2.9536
			2949.78	12.9229	2953.1	331.957			2949.78	1.8196	2953.1	2.9659
			2950.9	12.7862	2954.11	331.71			2950.9	1.8335	2954.11	2.9285
			2951.91	12.7227	2955.16	331.62			2951.91	1.8518	2955.16	3.1285
			2953.1	12.3883	2956.3	331.62			2953.1	1.76	2956.3	3.3199
			2954.11	12.2429	2957.4	331.627			2954.11	1.6772	2957.4	3.4549
			2955.16	12.2228	2958.54	330.896			2955.16	1.7682	2958.54	2.9602
			2956.3	12.2228	2959.57	330.683			2956.3	1.8851	2959.57	2.9721
			2957.4	12.1104	2960.58	330.346			2957.4	1.8458	2960.58	2.8792
			2958.54	11.7989	2961.57	330.171			2958.54	1.6372	2961.57	2.8985
			2959.57	12.0025	2962.61	330			2959.57	1.8958	2962.61	3.0084
			2960.58	11.625	2963.6	329.846			2960.58	1.7088	2963.6	3.0452
			2961.57	11.467	2964.62	329.48			2961.57	1.644	2964.62	2.9851
			2962.61	11.1937	2965.66	329.372			2962.61	1.593	2965.66	3.0338
			2963.6	11.1654	2966.7	329.149			2963.6	1.6435	2966.7	2.9504
			2964.62	10.9679	2967.71	329.046			2964.62	1.5462	2967.71	3.0071
			2965.66	10.9092	2968.78	328.787			2965.66	1.6431	2968.78	3.204
			2966.7	10.8008	2969.78	328.623			2966.7	1.5631	2969.78	3.2098
			2967.71	10.5926	2970.87	328.339			2967.71	1.5155	2970.87	3.0239
			2968.78	10.4761	2971.88	328.312			2968.78	1.6628	2971.88	3.1537
			2969.78	10.4417	2972.89	328.003			2969.78	1.7204	2972.89	2.9986
			2970.87	10.2666	2973.88	327.69			2970.87	1.6051	2973.88	3.0831
			2971.88	10.1235	2974.91	327.493			2971.88	1.4977	2974.91	2.8644
			2972.87	10.0361	2975.96	327.116			2972.87	1.5517	2975.96	2.9571
			2973.87	9.8581	2976.98	326.869			2973.87	1.4393	2976.98	2.9674
			2974.91	9.8274	2978.04	326.692			2974.91	1.4724	2978.04	2.9644
			2975.96	9.6775	2979.06	326.692			2975.96	1.5073	2979.06	3.098
			2976.98	9.5252	2980.1	326.459			2976.98	1.3815	2980.1	3.1198
			2978.04	9.4738	2981.13	326.25			2978.04	1.4193	2981.13	3.0808
			2979.06	9.4738	2982.29	326.015			2979.06	1.4442	2982.29	2.9215
			2980.1	9.3083	2983.53	325.645			2980.1	1.4298	2983.53	2.9696
			2981.13	9.1938	2984.53	325.435			2981.13	1.3104	2984.53	2.9264
			2982.29	9.1098	2985.57	325.152			2982.29	1.4024	2985.57	2.84
			2983.53	8.8875	2986.61	324.974			2983.53	1.2767	2986.61	2.9247
			2984.53	8.7847	2987.7	324.861			2984.53	1.2369	2987.7	3.125
			2985.57	8.7255	2988.77	324.662			2985.57	1.2679	2988.77	2.9812
			2986.61	8.5273	2989.78	324.13			2986.61	1.2394	2989.78	2.6485
			2987.7	8.5288	2990.83	323.946			2987.7	1.2832	2990.83	2.6072
			2988.77	8.3832	2991.85	323.946			2988.77	1.1412	2991.85	2.7928
			2989.78	8.0592	2992.91	323.721			2989.78	1.0107	2992.91	2.6742
			2990.83	7.9353	2993.94	323.632			2990.83	1.009	2993.94	2.6445
			2991.85	7.9353	2995.01	323.182			2991.85	0.9563	2995.01	2.4519
			2992.91	7.9434	2996.16	323.28			2992.91	1.0551	2996.16	2.6297
			2993.94	7.7728	2997.26	322.757			2993.94	1.0287	2997.26	2.3793
			2995.01	7.7522	2998.27	322.495			2995.01	1.0628	2998.27	2.282
			2996.14	7.6635	2999.37	322.316			2996.14	0.9644	2999.37	2.2361
			2997.26	7.4553	3000.56	322.082			2997.26	0.9359	3000.56	2.3935
			2998.27	7.489	3001.56	321.825			2998.27	0.9065	3001.56	2.2701
			2999.37	7.3785	3002.61	321.67			2999.37	0.8019	3002.61	2.2487
			3000.56	7.3244	3003.63	321.699			3000.56	0.885	3003.63	2.3969
			3001.56	7.1847	3004.65	321.305			3001.56	0.778	3004.65	2.1297
			3002.59	7.2474	3005.82	321.123			3002.59	0.8644	3005.82	2.1451
			3003.63	7.038	3006.91	320.957			3003.63	0.7639	3006.91	2.1173
			3004.65	7.0216	3007.9	320.664			3004.65	0.7518	3007.9	2.152
			3005.82	6.9619	3009.1	320.23			3005.82	0.7395	3009.1	1.8142
			3006.91	6.8529	3010.31	320.219			3006.91	0.5866	3010.31	2.0008
			3007.9	6.7008	3011.4	320.167			3007.9	0.6164	3011.4	1.9694
			3009.1	6.6275	3012.62	320.014			3009.1	0.4247	3012.62	2.0511
			3010.3	6.6822	3013.68	319.727			3010.3	0.5939	3013.68	1.9983
			3011.4	6.5467	3014.68	319.692			3011.4	0.4683	3014.68	2.1027
			3012.62	6.4133	3015.68	319.654			3012.62	0.5028	3015.68	2.0244
			3013.68	6.4903	3016.7	319.5			3013.68	0.4526	3016.7	1.9217
			3014.68	6.3537	3017.92	319.319			3014.68	0.3998	3017.92	1.9376
			3015.68	6.2251	3018.95	319.185			3015.68	0.296	3018.95	2.0471
			3016.7	6.1561	3019.98	319.067			3016.7	0.2492	3019.98	1.9784
			3017.92	6.21	3021.02	318.964			3017.92	0.3794	3021.02	1.9782
			3018.95	6.0505	3022.13	318.508			3018.95	0.2017	3022.13	1.9406
			3019.98	6.1273	3023.21	318.423			3019.98	0.2745	3023.21	1.8954
			3021.02	6.1765	3024.21	318.307			3021.02	0.3426	3024.21	1.8221
			3022.13	6.0029	3025.22	318.118			3022.13	0.2138	3025.22	2.0091
			3023.21	6.0187	3026.26	318.118			3023.21	0.2457	3026.26	2.0939
			3024.21	5.9538	3027.27	317.938			3024.21	0.1489	3027.27	1.9218
			3025.22	5.8969	3028.36	317.813			3025.22	0.1211	3028.36	1.8369
			3026.26	5.8969	3029.41	317.46			3026.26	0.1664	3029.41	1.793
			3027.27	5.8639	3030.45	317.55			3027.27	0.151	3030.45	1.9011
			3028.36	5.9818	3031.49	317.285			3028.36	0.1818	3031.49	1.6911
			3029.41	5.783	3032.6	317.277			3029.41	0.1414	3032.6	1.9242
			3030.45	5.9999	3033.78	317.01			3030.45	0.1933	3033.78	1.8588
			3031.49	5.8112	3034.81	316.804			3031.49	0.1026	3034.81	1.5867
			3032.6	5.8595	3035.86	316.61			3032.6	0.144	3035.86	1.6502
			3033.78	5.6771	3036.87	316.685			3033.78	0.075	3036.87	1.945
			3034.81	5.8284	3037.87	316.685			3034.81	0.1102	3037.87	1.8729
			3035.86	5.7676	3038.93	316.501			3035.86	0.0792	3038.93	1.6872
			3036.86	5.7911	3039.97	316.207			3036.86	0.0839	3039.97	1.5275
			3037.87	5.7911	3040.96	316.193			3037.87	0.0233	3040.96	1.764
			3038.93	5.6581	3042.1	316.078			3038.93	-0.015	3042.1	1.7643
			3039.97	5.757	3043.18	315.68			3039.97	0.0421	3043.18	1.4313
			3040.96	5.7286	3044.22	315.666			3040.96	0.0922	3044.22	1.439
			3042.1	5.6768	3045.25	315.654			3042.1	0.0454	3045.25	1.5288
			3043.18	5.6915	3046.27	315.19			3043.18	0.085	3046.27	1.3074
			3044.22	5.6613	3047.28	315.073			3044.22	0.0558	3047.28	1.328
			3045.25	5.737	3048.27	315.144			3045.25	0.0447	3048.27	1.4146
			3046.27	5.7203	3049.33	315.147			3046.27	0.0821	3049.33	1.555
			3047.28	5.6548	3050.64	314.825			3047.28	0.0629	3050.64	1.2703
			3048.27	5.6444	3051.7	314.754			3048.27	0.0080181	3051.7	1.2266
			3049.33	5.7179	3052.7	314.803			3049.33	0.0958	3052.7	1.3914
			3050.64	5.5752	3053.82	314.451			3050.64	-0.0292	3053.82	1.2597
			3051.7	5.7156	3054.83	314.301			3051.7	0.0649	3054.83	1.2199
			3052.7	5.6606	3055.99	314.478			3052.7	0.0565	3055.99	1.4269
			3053.82	5.648	3057.2	314.172			3053.82	0.0752	3057.2	1.2297
			3054.83	5.5677	3058.21	313.812			3054.83	0.0094015	3058.21	1.0611
			3055.99	5.6669	3059.22	313.917			3055.99	0.0885	3059.22	1.2012
			3057.2	5.6507	3060.23	314.014			3057.2	0.0296	3060.23	1.5759
			3058.21	5.6671	3061.57	313.923			3058.21	0.0716	3061.57	1.3107
			3059.22	5.7567	3062.57	313.555			3059.22	0.1275	3062.57	1.26
			3060.23	5.6801	3063.56	313.457			3060.23	0.0236	3063.56	1.1938
			3061.57	5.6941	3064.59	313.56			3061.57	0.0416	3064.59	1.3022
			3062.57	5.5908	3065.61	313.536			3062.57	-0.0113	3065.61	1.2979
			3063.56	5.6093	3066.64	313.39			3063.56	0.0012386	3066.64	1.329
			3064.59	5.5655	3067.81	313.242			3064.59	0.0702	3067.81	1.3193
			3065.61	5.5787	3069.02	313.074			3065.61	-0.028	3069.02	1.1933
			3066.64	5.6708	3070.16	313.001			3066.64	0.0731	3070.16	1.2111
			3067.81	5.598	3071.16	312.798			3067.81	-0.00092061	3071.16	1.1527
			3069.02	5.5602	3072.25	312.925			3069.02	-0.02	3072.25	1.2935
			3070.16	5.6323	3073.24	312.925			3070.16	0.0431	3073.24	1.2817
			3071.16	5.5731	3074.31	312.721			3071.16	-0.0202	3074.31	1.2006
			3072.25	5.6188	3075.43	312.567			3072.25	0.036	3075.43	1.0614
			3073.24	5.6188	3076.56	312.466			3073.24	-0.0033209	3076.56	1.0478
			3074.31	5.5761	3077.56	312.348			3074.31	-0.0309	3077.56	1.0174
			3075.43	5.5355	3078.59	312.352			3075.43	-0.0591	3078.59	1.0202
			3076.56	5.5536	3079.61	312.24			3076.56	-0.0164	3079.61	0.9803
			3077.56	5.5348	3080.61	312.138			3077.56	-0.037	3080.61	0.8986
			3078.59	5.6068	3081.81	311.66			3078.59	0.0396	3081.81	0.7547
			3079.61	5.5611	3082.89	311.988			3079.61	0.0396	3082.89	1.0958
			3080.61	5.5678	3083.97	311.688			3080.61	0.0199	3083.97	0.883
			3081.74	5.6451	3084.97	311.688			3081.74	0.0387	3084.97	1.001
			3082.89	5.6327	3085.99	311.631			3082.89	0.0896	3085.99	0.9247
			3083.97	5.6075	3087	311.615			3083.97	0.0554	3087	1.052
			3084.97	5.6075	3088.15	311.412			3084.97	0.0506	3088.15	1.0231
			3085.99	5.4615	3089.14	311.293			3085.99	0.0056373	3089.14	0.8776
			3087	5.6202	3090.22	311.323			3087	0.1121	3090.22	0.9025
			3088.15	5.5619	3091.24	311.234			3088.15	0.0228	3091.24	1.0432
			3089.14	5.5993	3092.41	311.102			3089.14	0.0662	3092.41	0.7926
			3090.22	5.5895	3093.41	311.031			3090.22	-0.0146	3093.41	0.8262
			3091.24	5.5694	3094.44	311.044			3091.24	0.0477	3094.44	0.9566
			3092.41	5.6028	3095.45	310.964			3092.41	0.0881	3095.45	0.8475
			3093.41	5.5661	3096.63	311.009			3093.41	0.0053182	3096.63	1.0113
			3094.44	5.6237	3097.66	310.936			3094.44	0.0787	3097.66	0.9439
			3095.45	5.6213	3098.85	310.849			3095.45	0.0522	3098.85	0.9571
			3096.63	5.6223	3099.84	310.851			3096.63	0.0669	3099.84	0.9566
			3097.66	5.5776	3100.87	310.797			3097.66	0.0318	3100.87	0.9071
			3098.85	5.5894	3102.07	310.803			3098.85	0.1006	3102.07	1.0038
			3099.84	5.5485	3103.17	310.545			3099.84	0.0733	3103.17	0.8516
			3100.87	5.5028	3104.26	310.368			3100.87	-0.0305	3104.26	0.9325
			3102.07	5.5382	3105.34	310.383			3102.07	0.0528	3105.34	0.956
			3103.17	5.5877	3106.34	310.208			3103.17	0.1088	3106.34	0.9433
			3104.26	5.5003	3107.47	310.255			3104.26	0.0172	3107.47	0.9568
			3105.34	5.5256	3108.63	310.039			3105.34	0.044	3108.63	0.7861
			3106.34	5.5327	3109.84	309.876			3106.34	0.0245	3109.84	0.6619
			3107.47	5.4531	3111.22	309.952			3107.47	0.035	3111.22	0.8226
			3108.63	5.4525	3112.25	309.947			3108.63	-0.0010673	3112.25	0.8526
			3109.84	5.5277	3113.3	309.641			3109.84	0.082	3113.3	0.6927
			3111.22	5.4981	3114.34	309.899			3111.22	0.0803	3114.34	0.991
			3112.25	5.6119	3115.38	309.774			3112.25	0.0674	3115.38	0.9512
			3113.3	5.4965	3116.38	309.591			3113.3	0.015	3116.38	0.8609
			3114.34	5.4692	3117.53	309.67			3114.34	0.0246	3117.53	0.9951
			3115.38	5.558	3118.55	309.475			3115.38	0.0209	3118.55	0.7058
			3116.38	5.5042	3119.61	309.502			3116.38	0.0215	3119.61	0.8775
			3117.53	5.5416	3120.61	309.406			3117.53	0.0405	3120.61	0.978
			3118.55	5.5209	3121.65	309.406			3118.55	0.0492	3121.65	1.046
			3119.61	5.5292	3122.74	309.424			3119.61	0.0405	3122.74	1.0597
			3120.61	5.4378	3124.04	309.277			3120.61	0.0313	3124.04	1.1276
			3121.65	5.4378	3125.04	309.255			3121.65	-0.0582	3125.04	1.0296
			3122.74	5.549	3126.2	308.952			3122.74	0.0172	3126.2	0.829
			3124.04	5.458	3127.23	308.934			3124.04	0.0057276	3127.23	0.9818
			3125.04	5.423	3128.24	308.778			3125.04	-0.0381	3128.24	0.9162
			3126.2	5.4742	3129.31	308.809			3126.2	0.0017424	3129.31	1.1083
			3127.23	5.4589	3130.4	308.855			3127.23	-0.0068724	3130.4	1.1204
			3128.24	5.4956	3131.43	308.887			3128.24	-0.0224	3131.43	1.1244
			3129.31	5.4002	3132.51	308.74			3129.31	-0.0048106	3132.51	1.117
			3130.4	5.4541	3133.57	308.688			3130.4	0.0561	3133.57	1.1892
			3131.43	5.4051	3134.66	308.617			3131.43	-0.0569	3134.66	1.1435
			3132.51	5.3798	3135.76	308.43			3132.51	-0.0012587	3135.76	0.9505
			3133.57	5.5123	3136.76	308.366			3133.57	-0.0151	3136.76	0.9408
			3134.66	5.4743	3137.79	308.315			3134.66	-0.0413	3137.79	0.8205
			3135.76	5.4327	3138.8	308.204			3135.76	0.0449	3138.8	0.9978
			3136.76	5.5272	3139.81	308.436			3136.76	0.0303	3139.81	1.1454
			3137.79	5.4723	3140.81	308.215			3137.79	0.0237	3140.81	0.9109
			3138.8	5.4819	3141.84	307.97			3138.8	0.0436	3141.84	0.7207
			3139.81	5.4485	3142.96	307.864			3139.81	0.0218	3142.96	0.7487
			3140.81	5.4698	3144.01	307.864			3140.81	0.006861	3144.01	0.8161
			3141.84	5.3919	3145.14	307.63			3141.84	0.0345	3145.14	0.7291
			3142.96	5.5237	3146.26	307.743			3142.96	-0.0082727	3146.26	0.7195
			3144.01	5.5237	3147.26	307.743			3144.01	0.083	3147.26	0.8465
			3145.14	5.4496	3148.34	307.5			3145.14	0.0023477	3148.34	0.7748
			3146.26	5.4789	3149.35	307.439			3146.26	-0.0124	3149.35	0.752
			3147.26	5.4717	3150.42	307.19			3147.26	0.0588	3150.42	0.6358
			3148.34	5.4689	3151.42	307.225			3148.34	0.004946	3151.42	0.7229
			3149.35	5.5283	3152.47	307.249			3149.35	0.0252	3152.47	0.7351
			3150.42	5.4072	3153.59	307.11			3150.42	-0.0020591	3153.59	0.6511
			3151.42	5.3724	3154.65	306.953			3151.42	-0.0622	3154.65	0.5702
			3152.47	5.4879	3155.68	306.953			3152.47	0.0312	3155.68	0.5585
			3153.59	5.3816	3156.87	307.041			3153.59	-0.0451	3156.87	0.7974
			3154.65	5.5343	3157.95	306.986			3154.65	0.0674	3157.95	0.6961
			3155.68	5.5343	3158.95	307.114			3155.68	0.1128	3158.95	0.9492
			3156.87	5.3671	3160.25	306.722			3156.87	-0.0601	3160.25	0.5934
			3157.95	5.4826	3161.25	306.736			3157.95	0.024	3161.25	0.5835
			3158.95	5.4376	3162.34	306.857			3158.95	0.00078807	3162.34	0.7051
			3160.25	5.4171	3163.5	306.889			3160.25	-0.00018432	3163.5	0.8159
			3161.25	5.4163	3164.53	306.746			3161.25	0.0331	3164.53	0.7171
			3162.34	5.4596	3165.59	306.645			3162.34	0.106	3165.59	0.8082
			3163.5	5.3402	3166.61	306.547			3163.5	0.0063251	3166.61	0.7245
			3164.53	5.536	3167.78	306.672			3164.53	0.1023	3167.78	0.8815
			3165.59	5.3997	3168.79	306.482			3165.59	0.0227	3168.79	0.7223
			3166.61	5.4462	3169.85	306.346			3166.61	0.0865	3169.85	0.6727
			3167.78	5.4975	3170.87	306.319			3167.78	0.0939	3170.87	0.685
			3168.79	5.384	3172.04	306.238			3168.79	-0.011	3172.04	0.6503
			3169.85	5.4616	3173.06	306.142			3169.85	0.0156	3173.06	0.7193
			3170.87	5.4907	3174.1	306.148			3170.87	0.089	3174.1	0.8059
			3172.04	5.4103	3175.14	306.139			3172.04	0.0014741	3175.14	0.7436
			3173.06	5.4656	3176.27	306.1			3173.06	0.0774	3176.27	0.6743
			3174.1	5.4413	3177.29	306.118			3174.1	0.0501	3177.29	0.8338
			3175.14	5.449	3178.4	305.852			3175.14	0.0621	3178.4	0.7222
			3176.27	5.4334	3179.51	305.948			3176.27	0.0089783	3179.51	0.8894
			3177.29	5.3656	3180.56	305.694			3177.29	0.0148	3180.56	0.7328
			3178.4	5.4566	3181.66	305.843			3178.4	0.0175	3181.66	0.9741
			3179.51	5.4469	3182.66	305.871			3179.51	0.0447	3182.66	0.9888
			3180.56	5.4364	3183.78	305.811			3180.56	-0.0208	3183.78	0.9303
			3181.66	5.4174	3184.88	305.682			3181.66	-0.0141	3184.88	0.8256
			3182.66	5.3673	3186.07	305.677			3182.66	-0.0476	3186.07	0.8724
			3183.78	5.3023	3187.21	305.436			3183.78	-0.0448	3187.21	0.7121
			3184.88	5.3308	3188.27	305.461			3184.88	-0.0724	3188.27	0.8337
			3186.07	5.3835	3189.34	305.356			3186.07	0.0090257	3189.34	0.8422
			3187.21	5.3658	3190.34	305.404			3187.21	-0.0318	3190.34	0.9415
			3188.27	5.3164	3191.4	305.343			3188.27	-0.0504	3191.4	0.9538
			3189.34	5.3573	3192.52	305.292			3189.34	-0.0375	3192.52	0.952
			3190.34	5.4005	3193.59	305.269			3190.34	-0.0348	3193.59	0.9307
			3191.4	5.4383	3194.62	305.069			3191.4	-0.00028251	3194.62	0.7751
			3192.52	5.3573	3195.81	304.938			3192.52	-0.0479	3195.81	0.9051
			3193.59	5.4081	3196.9	305.019			3193.59	-0.0144	3196.9	0.9417
			3194.62	5.3501	3197.94	305.089			3194.62	-0.0155	3197.94	0.9242
			3195.8	5.3661	3199.02	304.863			3195.8	-0.0732	3199.02	0.9271
			3196.9	5.3554	3200.04	304.771			3196.9	-0.026	3200.04	0.8516
			3197.94	5.42	3201.07	304.62			3197.94	-0.0521	3201.07	0.8904
			3199.02	5.3433	3202.14	304.6			3199.02	-0.0551	3202.14	0.9191
			3200.04	5.4304	3203.13	304.395			3200.04	-0.007307	3203.13	0.8109
			3201.07	5.3801	3204.23	304.395			3201.07	-0.0088068	3204.23	0.8712
			3202.14	5.4675	3205.34	304.423			3202.14	0.0604	3205.34	0.8936
			3203.13	5.4383	3206.72	304.434			3203.13	-0.0357	3206.72	0.8332
			3204.23	5.4383	3207.95	304.356			3204.23	0.0416	3207.95	0.9185
			3205.34	5.3692	3209.03	304.36			3205.34	-0.0038316	3209.03	0.905
			3206.72	5.4402	3210.24	304.193			3206.72	0.0101	3210.24	0.8856
			3207.95	5.3698	3211.28	304.077			3207.95	-0.0173	3211.28	0.827
			3209.03	5.4139	3212.29	303.974			3209.03	-0.0465	3212.29	0.7798
			3210.24	5.393	3213.42	303.889			3210.24	-0.0614	3213.42	0.8053
			3211.28	5.4143	3214.51	303.843			3211.28	0.0122	3214.51	0.935
			3212.29	5.4533	3215.71	303.843			3212.29	0.0763	3215.71	0.9452
			3213.42	5.4387	3216.78	303.88			3213.42	0.0346	3216.78	0.9601
			3214.51	5.4302	3217.79	303.56			3214.51	0.0012276	3217.79	0.8382
			3215.71	5.4302	3218.83	303.589			3215.71	-0.01	3218.83	0.9935
			3216.78	5.3738	3219.9	303.683			3216.78	-0.0481	3219.9	1.1302
			3217.79	5.4775	3220.96	303.456			3217.79	0.062	3220.96	0.7526
			3218.83	5.3949	3222	303.476			3218.83	1.5266e-05	3222	0.9779
			3219.9	5.4991	3223.04	303.266			3219.9	0.0571	3223.04	0.9519
			3220.96	5.427	3224.05	303.205			3220.96	0.0112	3224.05	0.8854
			3222	5.4415	3225.12	303.161			3222	0.0159	3225.12	0.8168
			3223.04	5.3935	3226.21	303.07			3223.04	0.0023865	3226.21	0.7495
			3224.05	5.3759	3227.21	303.07			3224.05	-0.0434	3227.21	0.824
			3225.12	5.4925	3228.28	303.191			3225.12	0.0744	3228.28	0.907
			3226.21	5.375	3229.28	303			3226.21	0.0355	3229.28	0.8167
			3227.21	5.375	3230.3	303.028			3227.21	0.0196	3230.3	0.8068
			3228.27	5.4251	3231.36	302.899			3228.27	0.0535	3231.36	0.7704
			3229.28	5.3953	3232.39	302.868			3229.28	-0.027	3232.39	0.9505
			3230.3	5.4823	3233.54	302.827			3230.3	0.119	3233.54	0.9617
			3231.36	5.4828	3234.64	302.706			3231.36	0.0613	3234.64	0.8352
			3232.39	5.3965	3235.84	302.463			3232.39	-0.0068992	3235.84	0.8381
			3233.54	5.341	3236.84	302.461			3233.54	-0.0419	3236.84	0.8451
			3234.64	5.3878	3238.13	302.461			3234.64	0.0172	3238.13	0.8335
			3235.84	5.4283	3239.16	302.321			3235.84	0.0464	3239.16	0.8686
			3236.84	5.4448	3240.21	302.119			3236.84	0.0485	3240.21	0.7346
			3238.13	5.4448	3241.21	302.017			3238.13	0.0531	3241.21	0.6626
			3239.16	5.3858	3242.24	302.347			3239.16	0.0068331	3242.24	0.8671
			3240.21	5.3949	3243.27	302.036			3240.21	-0.0331	3243.27	0.6809
			3241.21	5.4148	3244.3	301.866			3241.21	-0.0193	3244.3	0.548
			3242.24	5.4104	3245.35	301.9			3242.24	0.0539	3245.35	0.6384
			3243.27	5.418	3246.56	301.949			3243.27	0.0682	3246.56	0.7353
			3244.3	5.39	3247.57	301.962			3244.3	0.01	3247.57	0.7896
			3245.35	5.4399	3248.6	301.85			3245.35	0.0665	3248.6	0.6165
			3246.56	5.3821	3249.63	301.85			3246.56	-0.0017517	3249.63	0.5873
			3247.57	5.3226	3250.64	301.792			3247.57	0.0080572	3250.64	0.6282
			3248.6	5.346	3251.65	301.835			3248.6	-0.0319	3251.65	0.6556
			3249.63	5.346	3252.68	301.761			3249.63	0.0422	3252.68	0.6752
			3250.64	5.4353	3253.7	301.466			3250.64	0.0531	3253.7	0.5037
			3251.65	5.3064	3254.76	301.415			3251.65	-0.0356	3254.76	0.5406
			3252.68	5.3924	3255.82	301.482			3252.68	-0.0046144	3255.82	0.5078
			3253.7	5.4067	3256.95	301.239			3253.7	0.0596	3256.95	0.5086
			3254.76	5.4025	3258	301.223			3254.76	0.052	3258	0.3785
			3255.82	5.3626	3259.03	301.255			3255.82	0.0325	3259.03	0.4882
			3256.95	5.3605	3260.1	301.062			3256.95	-0.0329	3260.1	0.3561
			3258	5.3738	3261.1	301.057			3258	-0.0204	3261.1	0.4787
			3259.03	5.368	3262.13	301.057			3259.03	-0.0388	3262.13	0.3454
			3260.1	5.3759	3263.18	301.091			3260.1	0.0694	3263.18	0.5342
			3261.1	5.4427	3264.34	301.043			3261.1	0.0714	3264.34	0.5403
			3262.13	5.4427	3265.48	301.062			3262.13	0.0745	3265.48	0.5546
			3263.18	5.3322	3266.48	300.967			3263.18	-0.0499	3266.48	0.588
			3264.34	5.3187	3267.51	300.883			3264.34	-0.0577	3267.51	0.5685
			3265.48	5.3754	3268.54	300.816			3265.48	0.0012811	3268.54	0.5251
			3266.48	5.3426	3269.61	300.953			3266.48	-0.0361	3269.61	0.5167
			3267.51	5.3847	3270.73	300.992			3267.51	0.0301	3270.73	0.6847
			3268.54	5.3109	3271.73	300.875			3268.54	-0.0654	3271.73	0.4045
			3269.6	5.3923	3272.8	300.875			3269.6	0.0188	3272.8	0.6015
			3270.59	5.2847	3273.9	300.77			3270.59	-0.0273	3273.9	0.587
			3271.61	5.3583	3274.94	300.726			3271.61	0.0637	3274.94	0.5901
			3272.67	5.3583	3275.98	300.621			3272.67	-0.0435	3275.98	0.4023
			3273.68	5.3991	3276.98	300.738			3273.68	0.066	3276.98	0.5573
			3274.72	5.3199	3278.05	300.496			3274.72	-0.0357	3278.05	0.4946
			3275.77	5.3269	3279.04	300.672			3275.77	-0.031	3279.04	0.6731
			3276.85	5.3153	3280.14	300.542			3276.85	-0.039	3280.14	0.6098
			3277.84	5.4082	3281.23	300.541			3277.84	0.1089	3281.23	0.6356
			3278.85	5.4032	3282.22	300.357			3278.85	0.0656	3282.22	0.4973
			3279.86	5.4239	3283.31	300.551			3279.86	0.0345	3283.31	0.7231
			3280.99	5.2756	3284.32	300.309			3280.99	-0.0197	3284.32	0.4853
			3282.1	5.3389	3285.44	300.254			3282.1	-0.0073171	3285.44	0.6625
			3283.17	5.3342	3286.44	300.258			3283.17	-0.0050095	3286.44	0.5073
			3284.29	5.4051	3287.52	300.11			3284.29	0.006061	3287.52	0.4079
			3285.44	5.403	3288.56	300.055			3285.44	0.0509	3288.56	0.6084
			3286.44	5.3735	3289.55	300.052			3286.44	0.0427	3289.55	0.6676
			3287.52	5.3952	3290.55	300.204			3287.52	0.0577	3290.55	0.8918
			3288.56	5.3408	3291.7	299.998			3288.56	0.0024276	3291.7	0.6612
			3289.55	5.406	3292.71	300.288			3289.55	0.0261	3292.71	0.858
			3290.55	5.3651	3293.8	300.001			3290.55	0.0526	3293.8	0.8516
			3291.7	5.3246	3294.9	299.916			3291.7	0.0033308	3294.9	0.7992
			3292.71	5.2652	3296.32	299.853			3292.71	-0.0636	3296.32	0.8912
			3293.8	5.4218	3297.45	300.023			3293.8	0.0945	3297.45	0.8786
			3294.9	5.3021	3298.45	299.91			3294.9	-0.0169	3298.45	0.8239
			3296.11	5.3728	3299.49	299.762			3296.11	-0.0237	3299.49	0.7126
			3297.15	5.3728	3300.59	299.668			3297.15	0.0108	3300.59	0.649
			3298.15	5.3728	3301.71	299.631			3298.15	0.071	3301.71	0.7624
			3299.16	5.2475	3302.78	299.593			3299.16	-0.0454	3302.78	0.7438
			3300.24	5.3062	3303.8	299.614			3300.24	-0.0106	3303.8	0.8474
			3301.25	5.3728	3304.82	299.474			3301.25	0.0064556	3304.82	0.6542
			3302.26	5.3046	3305.82	299.587			3302.26	0.0085208	3305.82	0.7848
			3303.27	5.3496	3306.93	299.269			3303.27	-0.0411	3306.93	0.6602
			3304.28	5.3416	3308.02	299.5			3304.28	-0.0188	3308.02	0.7635
			3305.41	5.3962	3309.13	299.5			3305.41	0.0621	3309.13	0.8559
			3306.45	5.3289	3310.33	299.138			3306.45	-0.0057049	3310.33	0.6559
			3307.58	5.3111	3311.32	299.046			3307.58	0.00060302	3311.32	0.5935
			3308.57	5.3111	3312.38	298.857			3308.57	-0.0741	3312.38	0.4245
			3309.59	5.3373	3313.38	299.006			3309.59	-0.0433	3313.38	0.708
			3310.74	5.3677	3314.48	298.995			3310.74	0.1179	3314.48	0.548
			3311.84	5.2877	3315.55	298.719			3311.84	0.0635	3315.55	0.5023
			3312.84	5.3197	3316.55	298.719			3312.84	0.0258	3316.55	0.7396
			3313.9	5.3585	3317.57	298.542			3313.9	0.0446	3317.57	0.5078
			3314.91	5.2837	3318.74	298.728			3314.91	-0.0697	3318.74	0.7059
			3316.02	5.3269	3319.84	298.69			3316.02	-0.0117	3319.84	0.7831
			3317.09	5.4072	3320.91	298.705			3317.09	-0.0101	3320.91	0.7446
			3318.22	5.3571	3322.02	298.705			3318.22	-0.0206	3322.02	0.919
			3319.27	5.2691	3323.2	298.497			3319.27	-0.0685	3323.2	0.779
			3320.27	5.3138	3324.21	298.489			3320.27	-0.0768	3324.21	0.8692
			3321.48	5.3218	3325.29	298.354			3321.48	0.0416	3325.29	0.7439
			3322.51	5.3633	3326.3	298.501			3322.51	0.0356	3326.3	0.8415
			3323.55	5.2921	3327.35	298.417			3323.55	-0.0122	3327.35	0.9748
			3324.55	5.4102	3328.37	298.289			3324.55	0.0353	3328.37	0.7205
			3325.64	5.3693	3329.45	298.367			3325.64	0.0384	3329.45	0.8296
			3326.66	5.3048	3330.56	298.231			3326.66	-0.01	3330.56	0.8903
			3327.69	5.3373	3331.63	298.171			3327.69	-0.0262	3331.63	0.7488
			3328.72	5.3102	3332.63	298.171			3328.72	-0.0050916	3332.63	0.9919
			3329.8	5.42	3333.69	298.231			3329.8	0.0135	3333.69	0.9437
			3330.8	5.4009	3334.76	297.959			3330.8	0.0322	3334.76	0.7291
			3332.1	5.1934	3335.91	298.182			3332.1	-0.0845	3335.91	0.9911
			3333.3	5.1934	3336.93	297.976			3333.3	-0.0761	3336.93	0.9458
			3334.3	5.2814	3338.09	297.616			3334.3	-0.0335	3338.09	0.7077
			3335.33	5.2923	3339.09	297.786			3335.33	-0.0262	3339.09	0.8102
			3336.35	5.3872	3340.15	297.682			3336.35	0.0694	3340.15	0.9516
			3337.35	5.3441	3341.38	297.522			3337.35	0.1016	3341.38	0.8178
			3338.44	5.4221	3342.45	297.595			3338.44	0.0744	3342.45	0.8538
			3339.54	5.3874	3343.57	297.335			3339.54	0.0276	3343.57	0.6178
			3340.63	5.3703	3344.76	297.335			3340.63	0.1116	3344.76	0.716
			3341.79	5.4282	3345.84	297.188			3341.79	0.0861	3345.84	0.5831
			3343.01	5.2598	3346.91	297.241			3343.01	-0.0305	3346.91	0.7358
			3344.06	5.3102	3348.01	297.237			3344.06	0.031	3348.01	0.7358
			3345.07	5.3102	3349.03	296.954			3345.07	0.0261	3349.03	0.5227
			3346.07	5.3575	3350.03	297.209			3346.07	0.0827	3350.03	0.7551
			3347.12	5.3123	3351.18	297.12			3347.12	-0.0296	3351.18	0.5806
			3348.13	5.3197	3352.21	296.896			3348.13	0.0569	3352.21	0.5935
			3349.28	5.3765	3353.37	297.044			3349.28	0.0307	3353.37	0.6531
			3350.39	5.3178	3354.38	296.678			3350.39	-0.014	3354.38	0.4792
			3351.41	5.3998	3355.45	296.81			3351.41	0.0942	3355.45	0.4483
			3352.59	5.3522	3356.46	296.863			3352.59	-0.0065525	3356.46	0.7271
			3353.66	5.3195	3357.47	296.703			3353.66	0.0562	3357.47	0.6438
			3354.72	5.3062	3358.47	296.566			3354.72	-0.0307	3358.47	0.5484
			3355.8	5.3313	3359.49	296.568			3355.8	-0.0781	3359.49	0.5093
			3356.79	5.3313	3360.68	296.575			3356.79	0.0076763	3360.68	0.6775
			3357.87	5.2837	3361.68	296.264			3357.87	0.0033812	3361.68	0.5336
			3358.88	5.1927	3362.78	296.311			3358.88	-0.0598	3362.78	0.4438
			3359.89	5.3115	3363.81	296.333			3359.89	-0.0449	3363.81	0.5999
			3361.02	5.3464	3364.85	296.424			3361.02	0.0404	3364.85	0.6769
			3362.09	5.2045	3365.88	296.288			3362.09	0.0032971	3365.88	0.5875
			3363.09	5.3013	3366.91	296.338			3363.09	0.0397	3366.91	0.6008
			3364.1	5.3044	3367.9	296.172			3364.1	-0.037	3367.9	0.5746
			3365.17	5.265	3368.92	296.172			3365.17	-0.0189	3368.92	0.4577
			3366.31	5.2719	3369.98	296.196			3366.31	0.0428	3369.98	0.7237
			3367.3	5.2359	3371.07	296.109			3367.3	-0.085	3371.07	0.5009
			3368.3	5.3557	3372.09	296.279			3368.3	0.0385	3372.09	0.7327
			3369.35	5.2361	3373.43	296.025			3369.35	-0.0283	3373.43	0.5357
			3370.46	5.3316	3374.44	296.091			3370.46	0.0364	3374.44	0.6386
			3371.47	5.3383	3375.5	295.977			3371.47	-0.0037903	3375.5	0.5237
			3372.48	5.2623	3376.54	296.155			3372.48	-0.0141	3376.54	0.7406
			3373.48	5.3617	3377.62	295.799			3373.48	0.0272	3377.62	0.4911
			3374.56	5.2382	3378.62	295.761			3374.56	-0.0568	3378.62	0.4416
			3375.55	5.3505	3379.68	295.761			3375.55	0.0337	3379.68	0.4781
			3376.64	5.4439	3380.81	295.816			3376.64	0.1233	3380.81	0.5249
			3377.69	5.3202	3381.9	295.579			3377.69	-0.00077934	3381.9	0.3624
			3378.69	5.2789	3382.92	295.479			3378.69	-0.0248	3382.92	0.497
			3379.68	5.2789	3383.98	295.66			3379.68	-0.1052	3383.98	0.6883
			3381.14	5.3775	3385.02	295.452			3381.14	-0.0408	3385.02	0.5314
			3382.24	5.287	3386.02	295.433			3382.24	0.0545	3386.02	0.4578
			3383.33	5.1997	3387.15	295.423			3383.33	-0.0313	3387.15	0.6549
			3384.46	5.2426	3388.15	295.454			3384.46	0.0464	3388.15	0.5852
			3385.56	5.3594	3389.16	295.326			3385.56	0.1344	3389.16	0.7002
			3386.63	5.293	3390.34	295.493			3386.63	0.0248	3390.34	0.6795
			3387.62	5.2087	3391.37	295.125			3387.62	-0.0366	3391.37	0.5584
			3388.64	5.3614	3392.57	295.364			3388.64	-0.0177	3392.57	0.6365
			3389.69	5.2988	3393.58	295.19			3389.69	-0.0355	3393.58	0.5173
			3390.71	5.2779	3394.66	295.237			3390.71	-0.0864	3394.66	0.6697
			3391.72	5.2779	3395.68	295.153			3391.72	-0.1307	3395.68	0.5955
			3392.72	5.3439	3396.69	295.209			3392.72	-0.0861	3396.69	0.577
			3393.92	5.2833	3397.9	295.06			3393.92	-0.0042623	3397.9	0.6857
			3395.16	5.3209	3398.93	295.074			3395.16	-0.081	3398.93	0.6443
			3396.28	5.3236	3399.93	295.109			3396.28	0.0492	3399.93	0.6586
			3397.3	5.2998	3400.98	295.056			3397.3	0.0076412	3400.98	0.5956
			3398.38	5.2584	3401.99	295.047			3398.38	-0.0396	3401.99	0.7153
			3399.5	5.3213	3403.15	295.047			3399.5	0.0293	3403.15	0.751
			3400.55	5.3164	3404.16	294.749			3400.55	0.0349	3404.16	0.6117
			3401.66	5.439	3405.16	294.651			3401.66	0.0828	3405.16	0.7431
			3402.91	5.439	3406.33	294.668			3402.91	0.0913	3406.33	0.6178
			3403.95	5.2051	3407.46	294.753			3403.95	-0.0257	3407.46	0.79
			3404.99	5.2466	3408.62	294.45			3404.99	0.0199	3408.62	0.6256
			3406.04	5.1733	3409.66	294.583			3406.04	-0.0615	3409.66	0.7871
			3407.21	5.1579	3410.66	294.284			3407.21	-0.0686	3410.66	0.3965
			3408.23	5.2558	3411.73	294.487			3408.23	-0.0141	3411.73	0.6703
			3409.28	5.2635	3412.74	294.299			3409.28	0.023	3412.74	0.5804
			3410.31	5.388	3413.76	294.43			3410.31	0.0462	3413.76	0.6988
			3411.48	5.3524	3414.79	294.43			3411.48	0.0085174	3414.79	0.8323
			3412.49	5.4083	3415.83	294.256			3412.49	0.0608	3415.83	0.6715
			3413.5	5.475	3416.87	294.279			3413.5	0.0615	3416.87	0.6884
			3414.71	5.475	3417.96	294.359			3414.71	0.0981	3417.96	0.7384
			3415.74	5.2897	3418.97	294.06			3415.74	-0.045	3418.97	0.5469
			3416.76	5.442	3420.02	294.134			3416.76	0.0589	3420.02	0.5488
			3417.77	5.2505	3421.03	294.147			3417.77	-0.0625	3421.03	0.5216
			3418.9	5.2883	3422.13	294.184			3418.9	0.0743	3422.13	0.7087
			3419.95	5.3176	3423.17	293.998			3419.95	0.0091474	3423.17	0.4669
			3421.03	5.2776	3424.28	293.949			3421.03	-0.0481	3424.28	0.6301
			3422.13	5.2643	3425.3	293.854			3422.13	0.0532	3425.3	0.4972
			3423.17	5.3158	3426.41	293.558			3423.17	0.0171	3426.41	0.3108
			3424.28	5.3039	3427.41	293.767			3424.28	0.0524	3427.41	0.4517
			3425.3	5.2431	3428.4	293.608			3425.3	-0.0568	3428.4	0.3807
			3426.41	5.2171	3429.51	293.546			3426.41	-0.0108	3429.51	0.4154
			3427.41	5.2642	3430.53	293.446			3427.41	0.021	3430.53	0.2735
			3428.4	5.2586	3431.7	293.707			3428.4	-0.0362	3431.7	0.6117
			3429.51	5.2766	3432.74	293.512			3429.51	0.0036159	3432.74	0.5003
			3430.53	5.2297	3433.81	293.452			3430.53	-0.019	3433.81	0.3685
			3431.7	5.3195	3434.86	293.409			3431.7	0.0604	3434.86	0.3649
			3432.74	5.3399	3435.91	293.213			3432.74	0.0271	3435.91	0.3772
			3433.81	5.3185	3436.91	293.276			3433.81	-0.0271	3436.91	0.3014
			3434.86	5.384	3437.92	293.276			3434.86	0.1254	3437.92	0.3965
			3435.91	5.3311	3439.01	293.283			3435.91	-0.0249	3439.01	0.3984
			3436.91	5.3557	3440.05	293.262			3436.91	0.0849	3440.05	0.3724
			3437.92	5.3557	3441.21	293.329			3437.92	0.027	3441.21	0.4568
			3439.01	5.3424	3442.24	293.382			3439.01	0.0404	3442.24	0.4854
			3440.05	5.1796	3443.58	293.132			3440.05	-0.0859	3443.58	0.3489
			3441.21	5.3041	3444.61	293.305			3441.21	0.0407	3444.61	0.4703
			3442.24	5.3482	3445.73	293.013			3442.24	0.0131	3445.73	0.3878
			3443.58	5.1853	3446.74	293.116			3443.58	-0.0536	3446.74	0.3933
			3444.61	5.2905	3447.78	293.098			3444.61	0.0669	3447.78	0.5016
			3445.73	5.2261	3448.8	293.098			3445.73	-0.0375	3448.8	0.5145
			3446.74	5.3273	3450.02	293.039			3446.74	0.0223	3450.02	0.6123
			3447.78	5.2331	3451.06	292.926			3447.78	0.0091004	3451.06	0.5326
			3448.8	5.2331	3452.07	293.038			3448.8	-0.0234	3452.07	0.5853
			3450.02	5.3127	3453.13	292.8			3450.02	0.1025	3453.13	0.5387
			3451.06	5.2712	3454.14	292.771			3451.06	0.0738	3454.14	0.4238
			3452.07	5.2579	3455.21	292.906			3452.07	-0.0425	3455.21	0.6958
			3453.13	5.2299	3456.32	292.867			3453.13	0.0109	3456.32	0.6318
			3454.14	5.2997	3457.33	292.654			3454.14	0.0551	3457.33	0.5511
			3455.21	5.3587	3458.33	292.829			3455.21	0.0267	3458.33	0.6619
			3456.32	5.1976	3459.41	292.687			3456.32	-0.0192	3459.41	0.5686
			3457.33	5.368	3460.44	292.693			3457.33	0.141	3460.44	0.5631
			3458.33	5.2298	3461.47	292.71			3458.33	0.045	3461.47	0.5463
			3459.41	5.3155	3462.47	292.657			3459.41	0.079	3462.47	0.5085
			3460.44	5.2825	3463.47	292.668			3460.44	-0.0128	3463.47	0.5681
			3461.47	5.307	3464.61	292.624			3461.47	-0.1172	3464.61	0.5199
			3462.47	5.2443	3465.75	292.617			3462.47	-0.1587	3465.75	0.5693
			3463.47	5.329	3466.75	292.449			3463.47	0.1598	3466.75	0.703
			3464.61	5.2632	3467.83	292.542			3464.61	0.0949	3467.83	0.6731
			3465.75	5.1925	3468.83	292.367			3465.75	-0.0295	3468.83	0.5512
			3466.75	5.2807	3470.03	292.342			3466.75	0.1078	3470.03	0.7482
			3467.83	5.2948	3471.11	292.145			3467.83	0.0705	3471.11	0.7903
			3468.83	5.2199	3472.25	292.145			3468.83	-0.1891	3472.25	0.4585
			3470.03	5.2674	3473.3	292.178			3470.03	-3.467	3473.3	0.7461
			3471.11	5.163	3474.36	292.008			3471.11	-8.5804	3474.36	0.6295
			3472.25	5.163	3475.38	292.148			3472.25	-11.7087	3475.38	0.7721
			3473.3	5.3204	3476.47	291.882			3473.3	-15.0087	3476.47	0.4996
			3474.36	5.2138	3477.61	291.936			3474.36	-15.0736	3477.61	0.6047
			3475.38	5.2187	3478.69	291.839			3475.38	-15.6878	3478.69	0.4795
			3476.47	5.3194	3479.89	291.842			3476.47	-15.9002	3479.89	0.7563
			3477.61	5.226	3480.89	291.841			3477.61	-15.7641	3480.89	0.6272
			3478.69	5.1595	3481.89	291.856			3478.69	-15.2918	3481.89	0.752
			3479.89	5.1628	3482.93	291.899			3479.89	-15.0024	3482.93	0.9719
			3480.89	5.1981	3484.01	291.899			3480.89	-13.951	3484.01	0.9629
			3481.89	5.3016	3485.03	291.821			3481.89	-13.5268	3485.03	1.1068
			3482.93	5.481	3486.07	291.852			3482.93	-13.0786	3486.07	1.1301
			3484.01	5.481	3487.15	291.774			3484.01	-12.8084	3487.15	1.1704
			3485.03	5.0906	3488.18	291.406			3485.03	-12.7092	3488.18	0.9485
			3486.07	5.1222	3489.2	291.546			3486.07	-12.7104	3489.2	1.1139
			3487.15	5.2362	3490.2	291.552			3487.15	-12.325	3490.2	1.2018
			3488.18	5.1208	3491.32	291.24			3488.18	-12.1419	3491.32	1.1567
			3489.2	5.1906	3492.35	290.983			3489.2	-11.662	3492.35	1.0802
			3490.2	5.4996	3493.39	291.474			3490.2	-11.1641	3493.39	1.5143
			3491.32	10.376	3494.45	291.086			3491.32	-7.3227	3494.45	1.3065
			3492.35	17.7734	3495.51	291.086			3492.35	-1.745	3495.51	1.4351
			3493.39	22.3022	3496.54	291.017			3493.39	1.7988	3496.54	1.3829
			3494.45	27.289	3497.54	291.154			3494.45	5.6158	3497.54	1.6334
			3495.51	27.289	3498.65	291.055			3495.51	5.8559	3498.65	1.6266
			3496.54	28.2009	3499.76	291.14			3496.54	6.7394	3499.76	1.8968
			3497.54	28.5093	3500.84	290.745			3497.54	7.1758	3500.84	1.5864
			3498.65	28.1889	3501.84	290.932			3498.65	7.0636	3501.84	1.8478
			3499.76	27.4589	3502.84	290.766			3499.76	6.8113	3502.84	1.8974
			3500.84	26.9175	3503.87	290.49			3500.84	6.6594	3503.87	1.8004
			3501.84	25.4284	3504.88	290.507			3501.84	5.627	3504.88	2.0295
			3502.84	24.9194	3505.97	290.217			3502.84	5.3689	3505.97	1.9729
			3503.87	24.4407	3506.97	290.217			3503.87	5.2432	3506.97	2.0525
			3504.88	23.9852	3507.97	290.087			3504.88	5.2142	3507.97	2.2646
			3505.97	23.5086	3509	290.039			3505.97	5.017	3509	2.3054
			3506.97	23.5086	3510.11	289.933			3506.97	5.2955	3510.11	2.2403
			3507.97	22.9976	3511.11	289.813			3507.97	5.0035	3511.11	2.0505
			3509	22.6242	3512.11	289.575			3509	4.8733	3512.11	2.3007
			3510.11	22.0741	3513.11	289.43			3510.11	4.5084	3513.11	2.2552
			3511.11	21.5586	3514.18	289.308			3511.11	4.2623	3514.18	2.4424
			3512.11	20.853	3515.18	289.222			3512.11	4.0408	3515.18	2.2965
			3513.11	20.2673	3516.24	289.039			3513.11	3.6625	3516.24	2.4249
			3514.11	19.7372	3517.24	289.047			3514.11	3.3814	3517.24	2.5496
			3515.14	19.2916	3518.24	288.827			3515.14	3.2298	3518.24	2.5032
			3516.24	18.9352	3519.35	288.739			3516.24	3.0698	3519.35	2.5453
			3517.24	18.5998	3520.34	288.453			3517.24	2.9804	3520.34	2.3473
			3518.24	18.2869	3521.42	288.497			3518.24	2.9928	3521.42	2.5305
			3519.35	18.1279	3522.69	288.28			3519.35	3.003	3522.69	2.4443
			3520.34	17.8107	3523.69	288.044			3520.34	2.7826	3523.69	2.4797
			3521.42	17.4827	3524.7	287.909			3521.42	2.6272	3524.7	2.4893
			3522.69	17.3523	3525.79	287.587			3522.69	2.6494	3525.79	2.5683
			3523.69	17.2176	3526.82	287.385			3523.69	2.6726	3526.82	2.4001
			3524.7	16.9243	3527.88	287.264			3524.7	2.6006	3527.88	2.5533
			3525.79	16.4823	3528.99	286.81			3525.79	2.4922	3528.99	2.3304
			3526.82	16.3085	3530.01	286.706			3526.82	2.4471	3530.01	2.4234
			3527.88	15.8901	3531.04	286.706			3527.88	2.1773	3531.04	2.44
			3528.99	15.7576	3532.15	286.844			3528.99	2.1906	3532.15	2.646
			3530.01	15.5794	3533.14	286.245			3530.01	2.141	3533.14	2.3975
			3531.04	15.5794	3534.42	286.124			3531.04	2.2759	3534.42	2.4842
			3532.14	15.3873	3535.5	285.724			3532.14	2.2057	3535.5	2.3526
			3533.14	15.0046	3536.5	285.854			3533.14	2.0728	3536.5	2.6484
			3534.42	14.8977	3537.53	285.487			3534.42	2.1368	3537.53	2.4921
			3535.5	14.7615	3538.58	285.304			3535.5	2.0766	3538.58	2.5027
			3536.5	14.5454	3539.61	285.146			3536.5	2.0191	3539.61	2.4877
			3537.53	14.4383	3540.74	284.991			3537.53	2.1308	3540.74	2.6274
			3538.58	14.224	3541.77	284.991			3538.58	1.979	3541.77	2.6758
			3539.61	13.8857	3542.84	284.768			3539.61	1.9256	3542.84	2.4374
			3540.74	13.7068	3543.84	284.722			3540.74	1.9241	3543.84	2.8003
			3541.77	13.7068	3544.92	284.421			3541.77	2.018	3544.92	2.5852
			3542.84	13.611	3545.93	284.272			3542.84	2.0657	3545.93	2.5863
			3543.84	13.4957	3546.99	283.841			3543.84	2.0473	3546.99	2.4067
			3544.92	13.313	3547.99	283.889			3544.92	1.9156	3547.99	2.4045
			3545.93	13.1249	3549.05	283.543			3545.93	1.8662	3549.05	2.4748
			3546.99	12.8469	3550.07	283.431			3546.99	1.8577	3550.07	2.5363
			3547.99	12.7436	3551.34	283.149			3547.99	1.8043	3551.34	2.491
			3549.05	12.7173	3552.34	283.131			3549.05	1.9571	3552.34	2.5911
			3550.07	12.5806	3553.35	282.983			3550.07	1.8885	3553.35	2.5392
			3551.34	12.4366	3554.37	282.743			3551.34	1.9137	3554.37	2.5125
			3552.34	12.2445	3555.37	282.543			3552.34	1.8713	3555.37	2.4668
			3553.35	12.1685	3556.44	282.334			3553.35	1.9272	3556.44	2.4777
			3554.37	11.9763	3557.51	282.024			3554.37	1.8735	3557.51	2.2479
			3555.37	11.8171	3558.56	281.88			3555.37	1.7763	3558.56	2.302
			3556.44	11.7691	3559.6	281.683			3556.44	1.8123	3559.6	2.3491
			3557.51	11.6259	3560.66	281.543			3557.51	1.7848	3560.66	2.4542
			3558.56	11.3543	3561.68	281.206			3558.56	1.7385	3561.68	2.2879
			3559.6	11.3606	3562.75	281.129			3559.6	1.8647	3562.75	2.3553
			3560.66	11.0969	3563.75	281.261			3560.66	1.7227	3563.75	2.5998
			3561.68	10.9344	3564.75	280.692			3561.68	1.7016	3564.75	2.3364
			3562.75	10.7939	3565.88	280.692			3562.75	1.7141	3565.88	2.3945
[truncated: 4,804 more rows]

## Sheet: Fig. S3
	Fig. S3a		OD600							Fig. S3b		16S rRNA gene copy number (107 x mL-1)
		Strain	Initial			Final					Strain	Initial			Final
		T4	0.027	0.027	0.027	0.264	0.25	0.26			T4	1.8208	2.1581	3.2841	22.7089	23.0731	34.0614
		IT6	0.035	0.035	0.035	0.18	0.174	0.158			IT6	11.5343	15.375	15.9152	73.2101	66.2885	64.0376

## Sheet: Fig. S4
		Fig. S4
			Time (d)	OD600		H2 (%,v/v)		N2O (%, v/v)
				Rep1	Rep2	Rep1	Rep2	Rep1	Rep2
			0	0.052	0.052	10.4249	10.5246	4.8003	5.1712
			4.5687	0.126	0.13	10.0816	10.1084	4.746	4.8736
			6.5805	0.159	0.169	9.3523	9.6079	4.444	4.5971
			9.3201	0.198	0.213	9.084	8.9497	4.0413	4.2202
			13.9944	0.262	0.277	8.2639	8.6542	3.5471	3.7999
			20.9597	0.405	0.397	6.4569	6.1795	2.6792	2.7052
			34.0611	0.571	0.663	3.8403	3.086	0.6793	0.5401
			40.9645	0.584	0.67	3.0822	2.4145	0.0877	0.012
			42.8	0.57	0.661	2.9259	2.1776	0.0239	0.0144
			50	0.547	0.661	2.9368	2.2179	0	0

## Sheet: Fig. S5
	Fig. S5a														Fig. S5b
		Time (d)	OD600			NO2- (mM)			N2O (%,v/v)							Time (d)	OD600			NO2- (mM)			N2O (%,v/v)
		0	0.011	0.011	0.011	0.00030855	0.00030855	0.00030855	8.8537	8.8559	8.8138					0	0.013	0.013	0.013	0	0	0	8.942	9.2587	9.426
		1.1458	0.022	0.032	0.026	0.00092566	0.0005445	0.0003993	8.2985	8.3363	8.5045					0.8424	0.023	0.022	0.025	0	0	0	9.1542	9.4175	9.3276
		2.066	0.045	0.057	0.04	0.00041745	0.0023958	0.0003993	7.814	8.1007	7.8371					1.9583	0.043	0.035	0.055	0	0	0	8.2339	8.6928	8.5526
		3.0521	0.072	0.087	0.073	0.00063525	0.0096922	0.0090932	7.2933	7.2441	7.5949					2.5972	0.052	0.049	0.081	0	0	0	8.0596	8.5566	8.1661
		4.0833	0.09	0.113	0.103	0.0501	0.0335	0.0272	6.8497	6.6715	7.1302					3.7611	0.088	0.097	0.104	0	0	0	7.306	7.754	7.3742
		5.9653	0.095	0.132	0.116	0.2248	0.247	0.211	5.9777	5.6671	6.0457					5.0035	0.146	0.121	0.167	0	0	0	6.2858	6.8522	7.3742
		7.5938	0.094	0.128	0.096	0.3905	0.4514	0.357	5.8696	5.1381	6.0033					5.6	0.177	0.187	0.207	0	0	0	5.8592	6.3259	5.5027
		8.7507	0.095	0.123	0.098	0.4643	0.5976	0.4435	5.419	4.5942	5.587					7.4167	0.222	0.198	0.297	0	0	0	4.7507	5.3853	4.132
		12.7507	0.115	0.137	0.106	1.618	1.7382	1.5316	4.4105	3.368	4.5546					9.391	0.259	0.25	0.371	0	0	0	4.0627	4.2994	2.8738
																13.2951	0.276	0.323	0.43	0	0	0	2.9602	2.8125	1.2664
																17.2646	0.281	0.343	0.384	0	0	0	2.3673	1.7503	0.9161

## Sheet: Fig. S6
		Fig. S6a		OD600 at different NO2- concentrations																				Fig. S6b		OD600 at different NO2- concentrations
			Time (d)	0 mM			0.01 mM			0.03 mM			0.1 mM			0.3 mM			1 mM						Time (d)	0 mM			0.01 mM			0.03 mM			0.1 mM			0.3 mM			1 mM
			0	0.008	0.008	0.008	0.008	0.008	0.008	0.008	0.008	0.008	0.008	0.008	0.008	0.008	0.008	0.008	0.008	0.008	0.008				0	0.014	0.014	0.014	0.014	0.014	0.014	0.014	0.014	0.014	0.014	0.014	0.014	0.014	0.014	0.014	0.014	0.014	0.014
			0.5695	0.013	0.014	0.014	0.012	0.014	0.012	0.017	0.013	0.013	0.011	0.011	0.01	0.009	0.01	0.01	0.007	0.007	0.007				0.9042	0.053	0.057	0.057	0.035	0.022	0.023	0.019	0.021	0.021	0.024	0.026	0.024	0.019	0.017	0.017	0.024	0.016	0.017
			1.0938	0.077	0.077	0.075	0.074	0.074	0.075	0.065	0.064	0.062	0.034	0.039	0.036	0.014	0.013	0.013	0.008	0.007	0.009				2.5618	0.089	0.116	0.118	0.047	0.047	0.048	0.046	0.042	0.044	0.036	0.036	0.035	0.036	0.03	0.032	0.011	0.014	0.015
			1.4257	0.187	0.185	0.185	0.174	0.176	0.176	0.161	0.163	0.161	0.081	0.084	0.083	0.023	0.021	0.02	0.008	0.006	0.006				3.5063	0.138	0.184	0.189	0.062	0.065	0.064	0.057	0.056	0.056	0.055	0.05	0.053	0.053	0.04	0.041	0.017	0.013	0.015
			1.707	0.364	0.358	0.36	0.344	0.348	0.349	0.327	0.334	0.33	0.176	0.173	0.175	0.031	0.03	0.029	0.007	0.007	0.007				4.3778	0.193	0.247	0.25	0.079	0.077	0.077	0.074	0.074	0.075	0.066	0.06	0.062	0.065	0.053	0.052	0.015	0.014	0.015
			1.8632	0.484	0.482	0.484	0.467	0.472	0.475	0.451	0.454	0.452	0.246	0.235	0.244	0.036	0.035	0.034	0.007	0.006	0.008				5.2215	0.256	0.294	0.299	0.098	0.097	0.098	0.092	0.097	0.095	0.084	0.078	0.079	0.085	0.068	0.068	0.016	0.01	0.012
			2.1965	0.584	0.585	0.587	0.58	0.575	0.582	0.571	0.57	0.573	0.487	0.47	0.484	0.046	0.044	0.043	0.008	0.007	0.008				5.9965	0.304	0.288	0.283	0.114	0.124	0.121	0.113	0.113	0.114	0.093	0.089	0.088	0.106	0.084	0.083	0.014	0.01	0.014
			2.5556	0.558	0.561	0.564	0.557	0.555	0.554	0.548	0.567	0.569	0.576	0.574	0.578	0.056	0.054	0.053	0.001	0.002	0.009

## Sheet: Fig. S7
			Fig. S7a				Fig. S7b					Fig. S7c				Fig. S7d
				Time (s)	N2O (umol/L)			N2O (umol/L)	N2O reduction rate (mmol gDW-1 h-1)				Time (s)	N2O (umol/L)			N2O (umol/L)	N2O reduction rate (mmol gDW-1 h-1)
				6.311	40.3427			40.3427	0.9546				0	14.9824			10.1032	0.3943
				7.403	40.2987			40.2987	0.9994				0.00028056	14.9787			10.0888	0.4763
				8.414	40.24			40.24	1.0149				0.00055417	14.9581			10.0478	0.4343
				9.431	40.2033			40.2033	1.0322				0.00083278	14.9229			10.0239	0.3683
				10.43	40.1524			40.1524	1.0275				0.0011244	14.8803			10.0017	0.3876
				11.42	40.0463			40.0463	0.9676				0.0014033	14.8803			9.9806	0.3752
				12.426	39.8839			39.8839	0.9002				0.0016917	14.8564			9.9411	0.3572
				13.418	39.8677			39.8677	0.9556				0.0019717	14.8192			9.8914	0.3689
				14.454	39.8677			39.8677	0.9564				0.0022517	14.8054			9.8671	0.4589
				15.513	39.8082			39.8082	0.9681				0.0025319	14.7756			9.8671	0.365
				16.514	39.7671			39.7671	1.0036				0.0028117	14.7539			9.8341	0.4186
				17.515	39.6718			39.6718	0.9572				0.0030994	14.7037			9.8184	0.4825
				18.549	39.6162			39.6162	0.9818				0.0033758	14.6703			9.7841	0.4452
				19.637	39.5749			39.5749	1.0054				0.0036753	14.6376			9.7298	0.3486
				20.643	39.4354			39.4354	0.9171				0.0039539	14.6021			9.6644	0.2898
				21.64	39.3237			39.3237	0.9082				0.0042347	14.6021			9.7103	0.4635
				22.686	39.3227			39.3227	0.9722				0.0045139	14.5669			9.6548	0.3876
				23.719	39.2768			39.2768	0.9354				0.0048003	14.5429			9.6123	0.3508
				24.72	39.2768			39.2768	0.963				0.0050811	14.5112			9.591	0.3657
				25.901	39.2084			39.2084	0.9912				0.0053594	14.5067			9.5801	0.37
				26.905	39.1093			39.1093	0.9728				0.0056372	14.4592			9.5413	0.3591
				27.999	39.0073			39.0073	0.9982				0.0059247	14.4515			9.5136	0.3774
				28.999	38.9293			38.9293	0.9913				0.0062039	14.3958			9.4906	0.3911
				30.015	38.8702			38.8702	0.9712				0.0064925	14.3711			9.4634	0.3673
				31.018	38.8251			38.8251	0.9706				0.0068094	14.3501			9.4403	0.3647
				32.019	38.7958			38.7958	0.9818				0.0071011	14.3032			9.4267	0.3838
				33.022	38.7207			38.7207	0.9923				0.0074061	14.3032			9.3923	0.3391
				34.057	38.6303			38.6303	0.9244				0.0076839	14.2724			9.3564	0.3789
				35.076	38.6303			38.6303	0.9684				0.0079664	14.1967			9.328	0.3583
				36.11	38.5572			38.5572	0.945				0.0082761	14.1872			9.3108	0.3904
				37.159	38.4672			38.4672	0.9919				0.0085631	14.1568			9.2841	0.4081
				38.229	38.4278			38.4278	1.0304				0.0088403	14.1306			9.2625	0.3572
				39.318	38.3368			38.3368	0.9749				0.0091206	14.091			9.2467	0.4146
				40.317	38.2704			38.2704	0.9307				0.0093969	14.0579			9.1938	0.3394
				41.395	38.2414			38.2414	0.9707				0.0096906	14.0277			9.1758	0.3722
				42.436	38.1388			38.1388	0.9537				0.01	13.9994			9.1453	0.3687
				43.448	38.0562			38.0562	0.941				0.0103	13.9696			9.1164	0.3557
				44.518	38.0562			38.0562	0.9806				0.0105	13.9292			9.1164	0.3872
				45.567	38.0173			38.0173	0.9818				0.0108	13.8903			9.078	0.3326
				46.638	37.9188			37.9188	0.9421				0.0111	13.8685			9.0543	0.3545
				47.646	37.8435			37.8435	0.9556				0.0114	13.8419			9.0177	0.3465
				48.741	37.7083			37.7083	0.8992				0.0117	13.8012			8.9888	0.3186
				49.739	37.6394			37.6394	0.9321				0.012	13.7978			8.9629	0.3429
				50.772	37.6055			37.6055	0.9551				0.0122	13.7244			8.9473	0.3825
				51.764	37.5619			37.5619	0.9671				0.0125	13.6943			8.931	0.4128
				52.766	37.5178			37.5178	0.9325				0.0128	13.6943			8.8995	0.4147
				53.772	37.4289			37.4289	0.8992				0.0131	13.683			8.8706	0.3786
				54.772	37.4289			37.4289	0.9378				0.0134	13.6439			8.8519	0.4721
				55.828	37.3694			37.3694	0.9819				0.0137	13.6261			8.8166	0.4481
				56.838	37.3283			37.3283	1.0112				0.014	13.6054			8.7858	0.4159
				57.951	37.1733			37.1733	0.9446				0.0143	13.5454			8.7563	0.4266
				58.996	37.0853			37.0853	0.9216				0.0145	13.5037			8.7213	0.3449
				60.093	37.0661			37.0661	0.9654				0.0148	13.4731			8.7084	0.4019
				61.099	37.0569			37.0569	1.0043				0.0151	13.4513			8.6501	0.3081
				62.172	36.9761			36.9761	1				0.0154	13.4513			8.6268	0.3247
				63.26	36.8927			36.8927	0.9398				0.0157	13.429			8.6074	0.379
				64.309	36.8247			36.8247	0.9688				0.016	13.3712			8.5762	0.3916
				65.414	36.7707			36.7707	0.9677				0.0163	13.3394			8.5762	0.4233
				66.433	36.732			36.732	0.9892				0.0166	13.3106			8.5391	0.3465
				67.533	36.6839			36.6839	1.0158				0.0169	13.2899			8.5215	0.3904
				68.578	36.5885			36.5885	0.9821				0.0172	13.266			8.4912	0.3571
				69.62	36.5304			36.5304	0.9724				0.0175	13.2443			8.4501	0.2611
				70.628	36.4178			36.4178	0.9291				0.0178	13.2022			8.4128	0.3096
				71.72	36.3502			36.3502	0.9927				0.0181	13.194			8.4007	0.3537
				72.778	36.2868			36.2868	0.9465				0.0183	13.1551			8.3929	0.3697
				73.807	36.2868			36.2868	0.9947				0.0186	13.1392			8.3563	0.3707
				74.895	36.2372			36.2372	1.0114				0.0189	13.1139			8.3399	0.3885
				75.949	36.1829			36.1829	1.0187				0.0192	13.0929			8.3399	0.4479
				76.948	36.0684			36.0684	0.9514				0.0195	13.0603			8.2825	0.4415
				77.949	35.9889			35.9889	0.9893				0.0198	13.0515			8.251	0.3777
				78.951	35.9288			35.9288	0.9808				0.0201	13.0201			8.2357	0.3487
				79.985	35.8717			35.8717	0.9991				0.0203	12.9694			8.1978	0.3404
				81.035	35.7977			35.7977	0.9904				0.0207	12.9467			8.1717	0.3374
				82.044	35.7372			35.7372	0.9972				0.021	12.9467			8.1461	0.389
				83.06	35.6656			35.6656	0.9425				0.0213	12.9265			8.0915	0.2428
				84.072	35.6656			35.6656	0.9857				0.0215	12.9291			8.0896	0.3956
				85.137	35.5588			35.5588	0.9355				0.0218	12.8632			8.0896	0.4647
				86.15	35.5117			35.5117	1.0023				0.0221	12.8722			8.0564	0.4418
				87.215	35.4423			35.4423	0.9742				0.0224	12.8428			8.0334	0.403
				88.343	35.3576			35.3576	0.9408				0.0227	12.8413			7.9858	0.2937
				89.396	35.3058			35.3058	0.9524				0.023	12.8026			7.989	0.3916
				90.414	35.2619			35.2619	0.9779				0.0233	12.7758			7.9224	0.2661
				91.415	35.2061			35.2061	0.9878				0.0236	12.7389			7.8924	0.3583
				92.447	35.0594			35.0594	0.8753				0.0239	12.7255			7.867	0.3143
				93.449	35.0594			35.0594	0.9184				0.0242	12.7043			7.8612	0.3659
				94.462	34.9978			34.9978	0.9592				0.0245	12.6769			7.8612	0.4388
				95.563	34.9257			34.9257	0.9546				0.0248	12.6611			7.8255	0.4278
				96.582	34.8642			34.8642	0.9431				0.0251	12.6227			7.8105	0.4163
				97.716	34.8288			34.8288	0.9665				0.0253	12.6106			7.742	0.3614
				98.812	34.6939			34.6939	0.9201				0.0257	12.5694			7.7344	0.4027
				99.812	34.6452			34.6452	0.9212				0.026	12.5354			7.7046	0.4135
				100.814	34.5661			34.5661	0.9016				0.0263	12.5172			7.6738	0.3668
				101.868	34.5032			34.5032	0.9095				0.0266	12.5172			7.6428	0.3559
				102.854	34.4352			34.4352	0.9135				0.0269	12.4724			7.6337	0.3904
				103.867	34.4352			34.4352	0.9476				0.0272	12.4602			7.5895	0.3426
				104.891	34.3781			34.3781	0.9402				0.0275	12.4355			7.5658	0.3309
				105.89	34.3408			34.3408	0.9792				0.0278	12.386			7.5329	0.3331
				106.909	34.2063			34.2063	0.9235				0.0281	12.4003			7.5212	0.3703
				107.915	34.177			34.177	0.9287				0.0284	12.3635			7.4918	0.3065
				108.977	34.1396			34.1396	0.9617				0.0286	12.353			7.4681	0.3041
				110.042	34.0721			34.0721	0.961				0.029	12.2889			7.4424	0.313
				111.063	33.9949			33.9949	0.9869				0.0293	12.2889			7.4242	0.3032
				112.093	33.9246			33.9246	0.9331				0.0296	12.2759			7.3907	0.377
				113.111	33.9246			33.9246	0.9748				0.0298	12.2466			7.3627	0.3749
				114.112	33.8688			33.8688	1.0006				0.0301	12.2108			7.3627	0.4362
				115.162	33.7521			33.7521	0.9337				0.0304	12.2046			7.3379	0.4369
				116.205	33.6895			33.6895	0.9415				0.0307	12.19			7.3098	0.4385
				117.227	33.6427			33.6427	0.9598				0.031	12.1487			7.2943	0.4472
				118.225	33.5852			33.5852	1.018				0.0312	12.1131			7.2279	0.291
				119.264	33.5133			33.5133	0.9866				0.0315	12.0944			7.1997	0.3012
				120.283	33.4621			33.4621	0.9899				0.0318	12.0688			7.1749	0.3339
				121.32	33.4061			33.4061	0.9939				0.0321	12.0688			7.1528	0.3729
				122.318	33.3363			33.3363	0.9351				0.0324	12.0467			7.1234	0.3166
				123.309	33.2629			33.2629	0.9205				0.0327	12.0171			7.1072	0.3563
				124.315	33.2196			33.2196	0.9532				0.033	11.9725			7.1072	0.374
				125.386	33.1692			33.1692	0.9691				0.0332	11.9775			7.076	0.3734
				126.425	33.0792			33.0792	0.9796				0.0335	11.9349			7.038	0.3641
				127.448	33.0162			33.0162	0.9714				0.0338	11.9052			6.9986	0.2727
				128.458	32.9801			32.9801	0.9909				0.0341	11.8799			6.9911	0.3585
				129.457	32.9039			32.9039	0.9399				0.0344	11.8615			6.9581	0.3792
				130.49	32.8392			32.8392	0.9531				0.0347	11.8232			6.9499	0.3978
				131.492	32.73			32.73	0.8942				0.035	11.816			6.9183	0.3795
				132.499	32.73			32.73	0.895				0.0353	11.7781			6.8832	0.3762
				133.624	32.6701			32.6701	0.919				0.0356	11.7595			6.8832	0.4153
				134.672	32.5781			32.5781	0.9534				0.0359	11.7267			6.841	0.3661
				135.667	32.5508			32.5508	0.9789				0.0362	11.7045			6.7995	0.3513
				136.667	32.4808			32.4808	0.9523				0.0364	11.6932			6.7823	0.3152
				137.694	32.4103			32.4103	0.9414				0.0367	11.6544			6.7567	0.3437
				138.766	32.2733			32.2733	0.8852				0.037	11.5991			6.7218	0.264
				139.793	32.2425			32.2425	0.9328				0.0373	11.5761			6.7053	0.2857
				140.795	32.1882			32.1882	0.9214				0.0376	11.5761			6.6841	0.3633
				141.795	32.1293			32.1293	0.9062				0.0379	11.56			6.6486	0.3128
				142.891	32.1293			32.1293	0.9667				0.0382	11.5298			6.6486	0.3858
				143.899	32.0739			32.0739	0.9571				0.0385	11.5073			6.6131	0.3215
				144.897	31.9887			31.9887	0.9473				0.0387	11.4705			6.6104	0.385
				145.9	31.9219			31.9219	0.924				0.039	11.4552			6.5852	0.4051
				146.933	31.8188			31.8188	0.8895				0.0393	11.4295			6.5301	0.3205
				148.026	31.762			31.762	0.9362				0.0396	11.3964			6.5135	0.3515
				149.091	31.6973			31.6973	0.9373				0.0399	11.3781			6.4808	0.316
				150.089	31.6872			31.6872	0.9817				0.0401	11.3469			6.4726	0.3804
				151.098	31.6069			31.6069	0.9196				0.0404	11.3469			6.4428	0.3668
				152.15	31.5711			31.5711	0.9202				0.0407	11.3175			6.4088	0.3246
				153.137	31.5711			31.5711	0.9664				0.041	11.291			6.3923	0.3808
				154.145	31.487			31.487	0.9392				0.0413	11.225			6.3653	0.3734
				155.163	31.3524			31.3524	0.9475				0.0416	11.208			6.3475	0.4217
				156.178	31.2911			31.2911	0.9456				0.0419	11.2079			6.3105	0.3397
				157.169	31.2559			31.2559	0.9379				0.0422	11.1789			6.2879	0.3185
				158.227	31.1976			31.1976	0.9525				0.0425	11.1669			6.2716	0.3749
				159.298	31.133			31.133	0.9572				0.0428	11.0951			6.2286	0.2822
				160.386	31.0373			31.0373	0.9235				0.0431	11.0951			6.2052	0.2712
				161.434	30.995			30.995	0.8925				0.0434	11.0689			6.1683	0.2716
				162.545	30.9496			30.9496	0.9268				0.0437	11.0493			6.1683	0.3638
				163.574	30.8749			30.8749	0.9388				0.044	11.0261			6.1549	0.3542
				164.657	30.8274			30.8274	0.951				0.0443	10.9971			6.1152	0.3195
				165.682	30.7534			30.7534	0.959				0.0446	10.9444			6.1123	0.4028
				166.733	30.7142			30.7142	0.9653				0.0449	10.9348			6.093	0.3572
				167.758	30.6566			30.6566	0.9579				0.0452	10.9103			6.056	0.3193
				168.762	30.544			30.544	0.9056				0.0455	10.8588			6.016	0.3298
				169.844	30.477			30.477	0.9168				0.0458	10.8588			6.0077	0.3652
				170.846	30.4088			30.4088	0.9095				0.0461	10.8186			5.9811	0.347
				171.866	30.4088			30.4088	0.9512				0.0464	10.8018			5.944	0.3132
				172.889	30.3738			30.3738	0.9738				0.0467	10.779			5.944	0.385
				173.941	30.3097			30.3097	0.9552				0.047	10.7611			5.9222	0.3626
				175.042	30.2557			30.2557	0.9572				0.0473	10.7104			5.8789	0.2906
				176.075	30.1093			30.1093	0.899				0.0475	10.7351			5.8562	0.3457
				177.076	30.0514			30.0514	0.924				0.0478	10.7005			5.8372	0.3346
				178.106	30.0239			30.0239	0.9381				0.0481	10.6304			5.8121	0.3397
				179.14	29.9479			29.9479	0.9621				0.0484	10.6304			5.7797	0.3291
				180.172	29.8794			29.8794	0.9562				0.0487	10.6026			5.767	0.3264
				181.174	29.8329			29.8329	0.9198				0.049	10.5705			5.7545	0.349
				182.188	29.8329			29.8329	0.9706				0.0493	10.5537			5.7083	0.289
				183.216	29.7476			29.7476	0.946				0.0496	10.51			5.6936	0.3588
				184.215	29.6592			29.6592	0.9098				0.0499	10.4668			5.6662	0.3701
				185.326	29.5941			29.5941	0.9139				0.0502	10.4435			5.6405	0.3399
				186.351	29.5098			29.5098	0.8891				0.0505	10.4177			5.6263	0.3158
				187.368	29.4644			29.4644	0.9635				0.0508	10.3931			5.6047	0.3494
				188.369	29.4179			29.4179	0.9752				0.051	10.3621			5.5842	0.3237
				189.371	29.373			29.373	0.9648				0.0513	10.3621			5.5396	0.3127
				190.416	29.2937			29.2937	0.9366				0.0517	10.3109			5.5091	0.2977
				191.45	29.2331			29.2331	0.8906				0.052	10.2908			5.4953	0.3712
				192.538	29.1751			29.1751	0.9174				0.0522	10.2714			5.4953	0.39
				193.528	29.1129			29.1129	0.9062				0.0525	10.2316			5.4598	0.3733
				194.628	29.07			29.07	0.936				0.0528	10.1978			5.4478	0.4016
				195.639	29.0187			29.0187	0.9149				0.0531	10.1769			5.4074	0.4081
				196.645	28.9491			28.9491	0.958				0.0534	10.1563			5.3829	0.2623
				197.648	28.8588			28.8588	0.9358				0.0537	10.1032			5.338	0.2607
				198.649	28.8148			28.8148	0.9524				0.0539	10.1032			5.3298	0.3285
				199.655	28.7096			28.7096	0.9154				0.0542	10.0888			5.2994	0.2892
				200.657	28.6505			28.6505	0.8687				0.0545	10.0478			5.2753	0.2797
				201.663	28.6505			28.6505	0.895				0.0548	10.0239			5.2319	0.2828
				202.672	28.5854			28.5854	0.9076				0.0551	10.0017			5.2706	0.4185
				203.765	28.528			28.528	0.8894				0.0554	9.9806			5.2265	0.3858
				204.818	28.4832			28.4832	0.9626				0.0556	9.9411			5.1891	0.299
				205.808	28.4197			28.4197	0.9493				0.0559	9.8914			5.1764	0.3338
				206.826	28.3676			28.3676	0.9601				0.0562	9.8671			5.1573	0.3086
				207.83	28.2275			28.2275	0.8993				0.0565	9.8671			5.1145	0.3256
				208.835	28.1657			28.1657	0.897				0.0568	9.8341			5.0897	0.3388
				209.883	28.1314			28.1314	0.9136				0.0571	9.8184			5.0601	0.3194
				210.871	28.0918			28.0918	0.8818				0.0574	9.7841			5.0601	0.378
				211.875	28.0918			28.0918	0.9131				0.0577	9.7298			5.0333	0.3577
				212.88	28.0043			28.0043	0.9154				0.058	9.6644			5.0225	0.4011
				213.872	27.9563			27.9563	0.929				0.0583	9.7103			4.9685	0.3128
				214.891	27.88			27.88	0.9387				0.0586	9.6548			4.9439	0.2506
				215.91	27.8552			27.8552	0.9604				0.0589	9.6123			4.9231	0.3254
				216.958	27.7282			27.7282	0.914				0.0592	9.591			4.8978	0.3058
				218.03	27.6621			27.6621	0.9158				0.0595	9.5801			4.8793	0.3091
				219.026	27.5971			27.5971	0.8988				0.0598	9.5413			4.8532	0.2917
				220.056	27.538			27.538	0.8702				0.06	9.5136			4.8399	0.3196
				221.07	27.538			27.538	0.9137				0.0603	9.4906			4.8399	0.4096
				222.085	27.5038			27.5038	0.8875				0.0606	9.4634			4.786	0.2971
				223.135	27.4203			27.4203	0.9433				0.0609	9.4403			4.7693	0.3457
				224.147	27.3907			27.3907	0.9589				0.0612	9.4267			4.7476	0.295
				225.145	27.2555			27.2555	0.893				0.0615	9.3923			4.7296	0.3021
				226.158	27.2077			27.2077	0.8883				0.0618	9.3564			4.7037	0.3056
				227.165	27.1425			27.1425	0.8725				0.062	9.328			4.6669	0.2763
				228.176	27.0796			27.0796	0.8635				0.0623	9.3108			4.662	0.3705
				229.173	27.0212			27.0212	0.8723				0.0627	9.2841			4.6232	0.3362
				230.167	26.9688			26.9688	0.9432				0.0629	9.2625			4.6232	0.3717
				231.169	26.9688			26.9688	0.9436				0.0632	9.2467			4.6002	0.3617
				232.191	26.928			26.928	0.9326				0.0635	9.1938			4.5739	0.3184
				233.185	26.8381			26.8381	0.9157				0.0638	9.1758			4.5483	0.3444
				234.202	26.7714			26.7714	0.9158				0.0641	9.1453			4.498	0.3086
				235.201	26.6839			26.6839	0.8875				0.0643	9.1164			4.476	0.2906
				236.232	26.6308			26.6308	0.8671				0.0646	9.1164			4.4608	0.2639
				237.231	26.5656			26.5656	0.866				0.0649	9.078			4.4423	0.2689
				238.266	26.4995			26.4995	0.9173				0.0652	9.0543			4.4321	0.297
				239.282	26.4548			26.4548	0.9084				0.0655	9.0177			4.3967	0.2797
				240.276	26.4341			26.4341	0.9407				0.0658	8.9888			4.3654	0.271
				241.285	26.3791			26.3791	0.8978				0.0661	8.9629			4.3505	0.2853
				242.283	26.3791			26.3791	0.9277				0.0664	8.9473			4.3481	0.37
				243.321	26.2257			26.2257	0.893				0.0667	8.931			4.3288	0.3244
				244.321	26.177			26.177	0.8704				0.067	8.8995			4.3082	0.3348
				245.336	26.1243			26.1243	0.9021				0.0673	8.8706			4.2797	0.3255
				246.347	26.0825			26.0825	0.9518				0.0676	8.8519			4.253	0.3024
				247.595	26.0242			26.0242	0.9387				0.0679	8.8166			4.2315	0.3331
				248.645	25.9706			25.9706	0.9375				0.0681	8.7858			4.1938	0.3091
				249.641	25.901			25.901	0.9261				0.0685	8.7563			4.1938	0.3463
				250.643	25.7572			25.7572	0.8647				0.0688	8.7213			4.1668	0.3676
				251.636	25.7572			25.7572	0.8647				0.069	8.7084			4.142	0.3799
				252.642	25.7313			25.7313	0.8981				0.0693	8.6501			4.1252	0.335
				253.646	25.6626			25.6626	0.8998				0.0696	8.6268			4.092	0.2762
				254.635	25.5974			25.5974	0.9023				0.0699	8.6074			4.0639	0.2776
				255.656	25.5448			25.5448	0.9239				0.0702	8.5762			4.0485	0.2781
				256.685	25.5181			25.5181	0.9373				0.0705	8.5762			4.0161	0.2727
				257.746	25.451			25.451	0.9128				0.0708	8.5391			3.9865	0.2596
				258.754	25.3204			25.3204	0.8643				0.071	8.5215			3.9865	0.2863
				259.808	25.285			25.285	0.8847				0.0713	8.4912			3.9779	0.3408
				260.808	25.2222			25.2222	0.8773				0.0716	8.4501			3.948	0.3132
				261.823	25.2222			25.2222	0.8778				0.0719	8.4128			3.9322	0.2897
				262.87	25.1808			25.1808	0.9358				0.0722	8.4007			3.8999	0.3263
				263.933	25.0708			25.0708	0.899				0.0725	8.3929			3.876	0.2742
				265.067	25.0441			25.0441	0.9122				0.0728	8.3563			3.8655	0.3053
				266.099	24.9491			24.9491	0.8927				0.0731	8.3399			3.832	0.3033
				267.093	24.8437			24.8437	0.8531				0.0733	8.3399			3.8137	0.2938
				268.107	24.8161			24.8161	0.8623				0.0736	8.2825			3.8058	0.3168
				269.106	24.7672			24.7672	0.8548				0.0739	8.251			3.7603	0.2696
				270.149	24.7094			24.7094	0.8797				0.0742	8.2357			3.7578	0.3166
				271.18	24.643			24.643	0.8621				0.0745	8.1978			3.734	0.3634
				272.174	24.643			24.643	0.9154				0.0748	8.1717			3.7024	0.2841
				273.18	24.574			24.574	0.8876				0.0751	8.1461			3.69	0.2956
				274.18	24.5033			24.5033	0.8847				0.0754	8.0915			3.6747	0.2931
				275.195	24.4334			24.4334	0.8727				0.0757	8.0896			3.6477	0.3062
				276.229	24.3524			24.3524	0.8485				0.076	8.0896			3.6265	0.2909
				277.274	24.3073			24.3073	0.8359				0.0762	8.0564			3.5813	0.3146
				278.291	24.2744			24.2744	0.9346				0.0765	8.0334			3.5813	0.3522
				279.278	24.2075			24.2075	0.9031				0.0768	7.9858			3.5628	0.3409
				280.279	24.1487			24.1487	0.8564				0.0771	7.989			3.5487	0.376
				281.292	24.0948			24.0948	0.8749				0.0774	7.9224			3.5158	0.3419
				282.296	24.0948			24.0948	0.9166				0.0777	7.8924			3.5009	0.3007
				283.3	23.9814			23.9814	0.8865				0.078	7.867			3.4475	0.2211
				284.314	23.9213			23.9213	0.8678				0.0783	7.8612			3.4342	0.2324
				285.341	23.8838			23.8838	0.8666				0.0785	7.8612			3.4221	0.2837
				286.389	23.8127			23.8127	0.9007				0.0788	7.8255			3.3933	0.2553
				287.394	23.7571			23.7571	0.9038				0.0791	7.8105			3.3759	0.2612
				288.418	23.7173			23.7173	0.9152				0.0794	7.742			3.3759	0.3037
				289.451	23.6761			23.6761	0.9293				0.0797	7.7344			3.3533	0.3261
				290.45	23.589			23.589	0.8611				0.08	7.7046			3.3338	0.2787
				291.468	23.5457			23.5457	0.8849				0.0803	7.6738			3.2959	0.2755
				292.514	23.4749			23.4749	0.8717				0.0806	7.6428			3.2799	0.2902
				293.549	23.4398			23.4398	0.8967				0.0809	7.6337			3.26	0.2815
				294.69	23.3649			23.3649	0.8724				0.0811	7.5895			3.2419	0.2974
				295.686	23.3115			23.3115	0.928				0.0814	7.5658			3.2122	0.2877
				296.712	23.2619			23.2619	0.9276				0.0817	7.5329			3.2134	0.3133
				297.763	23.2328			23.2328	0.9577				0.082	7.5212			3.1796	0.3248
				298.77	23.0735			23.0735	0.8778				0.0823	7.4918			3.1563	0.3446
				299.761	23.0469			23.0469	0.8566				0.0826	7.4681			3.1393	0.3337
				300.787	23.0469			23.0469	0.9056				0.0829	7.4424			3.116	0.2776
				301.802	22.969			22.969	0.8935				0.0832	7.4242			3.0911	0.2368
				302.821	22.9144			22.9144	0.8894				0.0835	7.3907			3.0811	0.2723
				303.81	22.8407			22.8407	0.8439				0.0838	7.3627			3.0434	0.2971
				304.826	22.8045			22.8045	0.9341				0.0841	7.3627			3.0093	0.2595
				305.858	22.7683			22.7683	0.939				0.0844	7.3379			2.9962	0.26
				306.921	22.6523			22.6523	0.9052				0.0846	7.3098			2.9962	0.3027
				307.926	22.5928			22.5928	0.897				0.085	7.2943			2.9881	0.3512
				308.927	22.5396			22.5396	0.8841				0.0853	7.2279			2.964	0.3138
				309.917	22.4829			22.4829	0.8804				0.0855	7.1997			2.9124	0.2769
				310.925	22.4829			22.4829	0.8808				0.0858	7.1749			2.8971	0.2628
				311.918	22.4103			22.4103	0.8848				0.0861	7.1528			2.8845	0.246
				312.96	22.3567			22.3567	0.8803				0.0864	7.1234			2.8651	0.3049
				313.957	22.2916			22.2916	0.9102				0.0867	7.1072			2.8363	0.213
				314.973	22.2548			22.2548	0.9304				0.087	7.1072			2.8286	0.3407
				315.968	22.1306			22.1306	0.864				0.0872	7.076			2.7935	0.285
				316.982	22.0823			22.0823	0.8873				0.0875	7.038			2.785	0.2952
				317.981	22.018			22.018	0.8733				0.0878	6.9986			2.779	0.3467
				318.984	21.9603			21.9603	0.8546				0.0881	6.9911			2.7364	0.2965
				319.98	21.9603			21.9603	0.9092				0.0884	6.9581			2.7454	0.32
				321.043	21.896			21.896	0.861				0.0887	6.9499			2.6805	0.2401
				322.046	21.8342			21.8342	0.8966				0.089	6.9183			2.6711	0.3003
				323.052	21.7856			21.7856	0.8937				0.0893	6.8832			2.657	0.3097
				324.055	21.7688			21.7688	0.9233				0.0895	6.8832			2.6301	0.3001
				325.07	21.6181			21.6181	0.8387				0.0898	6.841			2.6091	0.294
				326.075	21.5773			21.5773	0.8703				0.0901	6.7995			2.6091	0.3113
				327.075	21.5077			21.5077	0.847				0.0904	6.7823			2.58	0.2965
				328.167	21.4537			21.4537	0.8516				0.0907	6.7567			2.5421	0.3224
				329.184	21.416			21.416	0.8589				0.091	6.7218			2.5252	0.282
				330.197	21.3627			21.3627	0.8154				0.0913	6.7053			2.5014	0.2669
				331.197	21.3627			21.3627	0.9023				0.0916	6.6841			2.4827	0.2532
				332.217	21.2835			21.2835	0.8884				0.0919	6.6486			2.4758	0.2548
				333.214	21.238			21.238	0.8931				0.0921	6.6486			2.4516	0.3249
				334.215	21.1347			21.1347	0.8688				0.0924	6.6131			2.4046	0.2391
				335.233	21.0721			21.0721	0.8731				0.0927	6.6104			2.4046	0.2858
				336.24	21.0317			21.0317	0.8531				0.093	6.5852			2.3863	0.2991
				337.237	20.9547			20.9547	0.8628				0.0933	6.5301			2.3712	0.3215
				338.239	20.908			20.908	0.8644				0.0936	6.5135			2.3633	0.3431
				339.269	20.8726			20.8726	0.8741				0.0939	6.4808			2.3083	0.2187
				340.279	20.8024			20.8024	0.8722				0.0942	6.4726			2.2994	0.278
				341.287	20.8024			20.8024	0.9262				0.0945	6.4428			2.2774	0.2575
				342.313	20.694			20.694	0.8671				0.0948	6.4088			2.2551	0.2738
				343.326	20.6488			20.6488	0.866				0.0951	6.3923			2.2334	0.2811
				344.334	20.5941			20.5941	0.8854				0.0954	6.3653			2.2156	0.2557
				345.327	20.5522			20.5522	0.8957				0.0957	6.3475			2.2156	0.3255
				346.333	20.4711			20.4711	0.8644				0.096	6.3105			2.1833	0.3071
				347.36	20.4297			20.4297	0.8798				0.0963	6.2879			2.1706	0.3192
				348.364	20.3747			20.3747	0.8718				0.0965	6.2716			2.1399	0.2487
				349.387	20.3273			20.3273	0.8714				0.0969	6.2286			2.1139	0.2339
				350.435	20.3273			20.3273	0.931				0.0971	6.2052			2.108	0.2725
				351.448	20.2162			20.2162	0.8899				0.0974	6.1683			2.0761	0.2408
				352.449	20.1558			20.1558	0.8664				0.0977	6.1683			2.0501	0.2053
				353.449	20.1042			20.1042	0.8522				0.098	6.1549			2.0332	0.2685
				354.457	20.0314			20.0314	0.8479				0.0983	6.1152			2.0332	0.3069
				355.476	19.9633			19.9633	0.8745				0.0985	6.1123			2.0143	0.3054
				356.544	19.9449			19.9449	0.8935				0.0988	6.093			1.9907	0.3178
				357.542	19.8557			19.8557	0.887				0.0991	6.056			1.9729	0.2971
				358.552	19.8064			19.8064	0.8755				0.0994	6.016			1.9631	0.2699
				359.562	19.7597			19.7597	0.8357				0.0997	6.0077			1.9191	0.2312
				360.569	19.6921			19.6921	0.8251				0.1	5.9811			1.9037	0.2504
				361.57	19.6238			19.6238	0.8162				0.1003	5.944			1.8856	0.255
				362.617	19.5895			19.5895	0.8266				0.1005	5.944			1.8568	0.1909
				363.61	19.5468			19.5468	0.8998				0.1008	5.9222			1.8476	0.2385
				364.614	19.4676			19.4676	0.8716				0.1011	5.8789			1.8476	0.3093
				365.645	19.4104			19.4104	0.8559				0.1014	5.8562			1.8172	0.2849
				366.662	19.3686			19.3686	0.8683				0.1017	5.8372			1.794	0.2281
				367.655	19.3094			19.3094	0.8859				0.102	5.8121			1.7716	0.2265
				368.662	19.2645			19.2645	0.8494				0.1023	5.7797			1.772	0.288
				369.672	19.2183			19.2183	0.831				0.1026	5.767			1.7418	0.2456
				370.739	19.1413			19.1413	0.8357				0.1029	5.7545			1.7099	0.2382
				371.777	19.0812			19.0812	0.8752				0.1031	5.7083			1.6942	0.2313
				372.958	19.041			19.041	0.8923				0.1034	5.6936			1.6942	0.2943
				373.994	19.0057			19.0057	0.9058				0.1037	5.6662			1.6735	0.2626
				375.007	18.9382			18.9382	0.8787				0.104	5.6405			1.6451	0.2574
				375.997	18.8373			18.8373	0.8494				0.1043	5.6263			1.6343	0.284
				377.006	18.7979			18.7979	0.8524				0.1046	5.6047			1.6075	0.2248
				378.006	18.7168			18.7168	0.8191				0.1049	5.5842			1.5936	0.2499
				379.026	18.6817			18.6817	0.7921				0.1052	5.5396			1.5678	0.2426
				380.122	18.6817			18.6817	0.8954				0.1055	5.5091			1.5609	0.2334
				381.167	18.6258			18.6258	0.8849				0.1058	5.4953			1.5357	0.2462
				382.182	18.5683			18.5683	0.8891				0.106	5.4953			1.514	0.2345
				383.184	18.5229			18.5229	0.9018				0.1063	5.4598			1.5124	0.2343
				384.204	18.3842			18.3842	0.8338				0.1066	5.4478			1.489	0.2429
				385.204	18.3417			18.3417	0.841				0.1069	5.4074			1.4662	0.2569
				386.225	18.3053			18.3053	0.8476				0.1072	5.3829			1.4637	0.2523
				387.221	18.2487			18.2487	0.8517				0.1075	5.338			1.4339	0.1957
				388.215	18.1668			18.1668	0.8122				0.1078	5.3298			1.4171	0.2229
				389.261	18.1668			18.1668	0.868				0.1081	5.2994			1.4153	0.2509
				390.292	18.1433			18.1433	0.889				0.1084	5.2753			1.3884	0.2254
				391.312	18.0627			18.0627	0.852				0.1087	5.2319			1.3589	0.1987
				392.371	17.9504			17.9504	0.8223				0.109	5.2706			1.3589	0.2261
				393.381	17.8977			17.8977	0.8141				0.1093	5.2265			1.3525	0.2722
				394.37	17.8478			17.8478	0.8226				0.1095	5.1891			1.3246	0.2177
				395.383	17.8149			17.8149	0.8776				0.1098	5.1764			1.3115	0.2324
				396.446	17.7476			17.7476	0.8745				0.1101	5.1573			1.2942	0.193
				397.508	17.7015			17.7015	0.881				0.1104	5.1145			1.2751	0.1804
				398.496	17.6639			17.6639	0.8474				0.1108	5.0897			1.2635	0.1962
				399.508	17.6639			17.6639	0.8856				0.111	5.0601			1.2382	0.1788
				400.512	17.5362			17.5362	0.8188				0.1113	5.0601			1.2321	0.2439
				401.578	17.4927			17.4927	0.8269				0.1116	5.0333			1.2123	0.2167
				402.574	17.4308			17.4308	0.8321				0.1119	5.0225			1.2123	0.2734
				403.616	17.3669			17.3669	0.8575				0.1122	4.9685			1.1997	0.275
				404.616	17.3164			17.3164	0.847				0.1125	4.9439			1.1812	0.2865
				405.61	17.265			17.265	0.8629				0.1128	4.9231			1.1631	0.217
				406.668	17.2181			17.2181	0.8687				0.1131	4.8978			1.1309	0.138
				407.724	17.1531			17.1531	0.8622				0.1134	4.8793			1.1227	0.2231
				408.777	17.119			17.119	0.8366				0.1137	4.8532			1.099	0.1978
				409.776	17.0496			17.0496	0.8238				0.1139	4.8399			1.0861	0.2098
				410.79	17			17	0.8007				0.1142	4.8399			1.0623	0.1839
				411.79	16.968			16.968	0.878				0.1145	4.786			1.0733	0.2489
				412.938	16.8894			16.8894	0.8537				0.1148	4.7693			1.0733	0.2763
				413.956	16.8469			16.8469	0.8637				0.1151	4.7476			1.0277	0.222
				414.974	16.7844			16.7844	0.847				0.1154	4.7296			1.0144	0.2064
				415.969	16.6814			16.6814	0.8161				0.1157	4.7037			0.9964	0.2137
				416.975	16.6213			16.6213	0.8063				0.116	4.6669			0.9843	0.2063
				417.967	16.5707			16.5707	0.7662				0.1162	4.662			0.9679	0.1803
				419.059	16.5707			16.5707	0.8301				0.1165	4.6232			0.956	0.2103
				420.119	16.5188			16.5188	0.8368				0.1168	4.6232			0.9353	0.1802
				421.136	16.4768			16.4768	0.849				0.1171	4.6002			0.9297	0.1906
				422.139	16.426			16.426	0.8537				0.1174	4.5739			0.9085	0.1684
				423.144	16.3569			16.3569	0.8629				0.1177	4.5483			0.8992	0.1611
				424.179	16.2607			16.2607	0.8215				0.1181	4.498			0.8935	0.2214
				425.175	16.2238			16.2238	0.8265				0.1183	4.476			0.8691	0.1759
				426.175	16.1516			16.1516	0.8056				0.1186	4.4608			0.8609	0.1571
				427.174	16.1005			16.1005	0.8191				0.1189	4.4423			0.8496	0.1867
				428.208	16.045			16.045	0.8008				0.1193	4.4321			0.8378	0.1807
				429.24	16.045			16.045	0.8451				0.1195	4.3967			0.8317	0.2518
				430.304	15.9887			15.9887	0.8411				0.1198	4.3654			0.7987	0.1734
				431.304	15.9695			15.9695	0.8757				0.1201	4.3505			0.7936	0.2044
				432.293	15.8385			15.8385	0.8057				0.1204	4.3481			0.7936	0.23
				433.344	15.7964			15.7964	0.7962				0.1207	4.3288			0.7693	0.1645
				434.34	15.7423			15.7423	0.7948				0.121	4.3082			0.7594	0.2136
				435.343	15.702			15.702	0.8801				0.1212	4.2797			0.7214	0.1529
				436.414	15.6347			15.6347	0.8541				0.1215	4.253			0.7243	0.1524
				437.434	15.5863			15.5863	0.8149				0.1218	4.2315			0.7073	0.145
				438.444	15.5863			15.5863	0.8336				0.1221	4.1938			0.6948	0.1107
				439.488	15.5068			15.5068	0.8109				0.1224	4.1938			0.6978	0.1995
				440.513	15.448			15.448	0.8246				0.1227	4.1668			0.666	0.1383
				441.55	15.3894			15.3894	0.8326				0.123	4.142			0.6551	0.1473
				442.552	15.3326			15.3326	0.8223				0.1233	4.1252			0.658	0.204
				443.55	15.2522			15.2522	0.8232				0.1235	4.092			0.6441	0.1906
				444.545	15.2109			15.2109	0.8376				0.1238	4.0639			0.6472	0.2036
				445.565	15.1666			15.1666	0.8347				0.1241	4.0485			0.6135	0.1282
				446.601	15.1192			15.1192	0.8445				0.1244	4.0161			0.6059	0.1404
				447.591	15.0514			15.0514	0.7894				0.1247	3.9865			0.5909	0.1594
				448.689	15.0161			15.0161	0.8254				0.125	3.9865			0.5692	0.134
				449.686	14.961			14.961	0.8205				0.1252	3.9779			0.5613	0.1406
				450.858	14.904			14.904	0.8405				0.1255	3.948			0.5583	0.1755
				451.913	14.8372			14.8372	0.8388				0.1258	3.9322			0.5583	0.1762
				452.901	14.7969			14.7969	0.8408				0.1261	3.8999			0.5474	0.169
				453.911	14.769			14.769	0.8566				0.1264	3.876			0.5244	0.1753
				454.911	14.7165			14.7165	0.8669				0.1267	3.8655			0.513	0.1397
				455.918	14.5659			14.5659	0.7829				0.127	3.832			0.5015	0.1588
				456.963	14.5335			14.5335	0.7766				0.1273	3.8137			0.484	0.1274
				458.027	14.5335			14.5335	0.7791				0.1276	3.8058			0.4836	0.1296
				459.031	14.5097			14.5097	0.8208				0.1279	3.7603			0.4755	0.1468
				460.054	14.4605			14.4605	0.8647				0.1282	3.7578			0.4501	0.1135
				461.059	14.3851			14.3851	0.8328				0.1285	3.734			0.4542	0.135
				462.121	14.3149			14.3149	0.8193				0.1287	3.7024			0.4354	0.1116
				463.137	14.2706			14.2706	0.8423				0.129	3.69			0.4307	0.1285
				464.164	14.1875			14.1875	0.8167				0.1293	3.6747			0.4293	0.1642
				465.163	14.1275			14.1275	0.8033				0.1296	3.6477			0.4142	0.1306
				466.2	14.0859			14.0859	0.7813				0.1299	3.6265			0.4028	0.1226
				467.257	14.0248			14.0248	0.8018				0.1302	3.5813			0.397	0.095
				468.318	14.0248			14.0248	0.8011				0.1305	3.5813			0.3876	0.1081
				469.366	13.9453			13.9453	0.8193				0.1308	3.5628			0.3752	0.0817
				470.375	13.896			13.896	0.8146				0.1311	3.5487			0.3586	0.0649
				471.42	13.8198			13.8198	0.787				0.1314	3.5158			0.3586	0.0976
				472.422	13.7579			13.7579	0.7726				0.1316	3.5009			0.3506	0.109
				473.418	13.7146			13.7146	0.8076				0.1319	3.4475			0.3573	0.1568
				474.429	13.6663			13.6663	0.7952				0.1322	3.4342			0.3429	0.1219
				475.418	13.6011			13.6011	0.764				0.1325	3.4221			0.3415	0.1247
				476.45	13.5574			13.5574	0.7852				0.1328	3.3933			0.3316	0.0933
				477.451	13.5353			13.5353	0.8086				0.133	3.3759			0.3176	0.1236
				478.448	13.5353			13.5353	0.8422				0.1334	3.3759			0.3042	0.1178
				479.452	13.4581			13.4581	0.8233				0.1337	3.3533			0.2904	0.0485
				480.471	13.3529			13.3529	0.7647				0.134	3.3338			0.2904	0.0924
				481.473	13.3185			13.3185	0.7944				0.1343	3.2959			0.2884	0.1245
				482.52	13.2663			13.2663	0.8043				0.1346	3.2799			0.2918	0.1418
				483.541	13.1923			13.1923	0.7722				0.1349	3.26			0.2653	0.0963
				484.547	13.1432			13.1432	0.7784				0.1352	3.2419			0.255	0.0842
				485.542	13.1003			13.1003	0.7755				0.1354	3.2122			0.2701	0.1801
				486.57	13.0873			13.0873	0.8223				0.1357	3.2134			0.2521	0.1298
				487.57	13.003			13.003	0.7942				0.136	3.1796			0.2368	0.0929
				488.647	13.003			13.003	0.8221				0.1363	3.1563			0.2319	0.1097
				489.639	12.9033			12.9033	0.7837				0.1366	3.1393			0.2247	0.0843
				490.706	12.8569			12.8569	0.7755				0.1369	3.116			0.2191	0.113
				491.709	12.818			12.818	0.7847				0.1372	3.0911			0.1936	0.0687
				492.739	12.7731			12.7731	0.7917				0.1375	3.0811			0.197	0.0652
				493.759	12.684			12.684	0.7723				0.1378	3.0434			0.197	0.0658
				494.748	12.6525			12.6525	0.787				0.1381	3.0093			0.185	0.0711
				495.778	12.6252			12.6252	0.8288				0.1384	2.9962			0.1886	0.0812
				496.782	12.5558			12.5558	0.772				0.1387	2.9962			0.1705	0.0812
				497.807	12.5026			12.5026	0.77				0.139	2.9881			0.1639	0.093
				498.874	12.456			12.456	0.7885				0.1392	2.964			0.1688	0.1042
				499.883	12.4027			12.4027	0.7796				0.1396	2.9124			0.1688	0.171
				500.872	12.3741			12.3741	0.7848				0.1399	2.8971			0.1548	0.1365
				501.872	12.3019			12.3019	0.764				0.1401	2.8845			0.1541	0.1274
				502.892	12.2383			12.2383	0.7617				0.1404	2.8651			0.1363	0.087
				503.89	12.2065			12.2065	0.7952				0.1407	2.8363			0.1243	0.101
				504.892	12.1495			12.1495	0.7927				0.141	2.8286			0.1244	0.0948
				505.896	12.11			12.11	0.8039				0.1413	2.7935			0.0953	0.0376
				506.892	12.0389			12.0389	0.7479				0.1416	2.785			0.0972	0.0801
				507.895	11.9902			11.9902	0.7402				0.1419	2.779			0.099	0.0742
				508.897	11.9586			11.9586	0.7423				0.1422	2.7364			0.099	0.0979
				509.93	11.9056			11.9056	0.7481				0.1425	2.7454			0.0815	0.0831
				510.938	11.8725			11.8725	0.7775				0.1428	2.6805			0.084	0.1019
				511.933	11.8223			11.8223	0.7938				0.1431	2.6711			0.0795	0.0504
				512.932	11.7701			11.7701	0.7979				0.1434	2.657			0.0632	0.0111
				513.935	11.7064			11.7064	0.7727				0.1437	2.6301			0.0683	0.0554
				514.935	11.6557			11.6557	0.7753				0.1439	2.6091			0.0584	0.0847
				515.939	11.5768			11.5768	0.7544				0.1442	2.6091			0.0472	0.0274
				516.997	11.5768			11.5768	0.7564				0.1445	2.58			0.042	0.0427
				518.038	11.5253			11.5253	0.7457				0.1449	2.5421			0.0586	0.1088
				519.052	11.4577			11.4577	0.7474				0.1451	2.5252			0.0586	0.1209
				520.06	11.4159			11.4159	0.7826				0.1454	2.5014			0.0452	0.0759
				521.06	11.3801			11.3801	0.7909				0.1457	2.4827			0.0226	0.0398
				522.141	11.3304			11.3304	0.8009				0.146	2.4758			0.0355	0.0842
				523.138	11.2707			11.2707	0.7851				0.1463	2.4516			0.0238	0.0563
				524.163	11.1951			11.1951	0.765				0.1466	2.4046			0.012	0.0283
				525.156	11.1417			11.1417	0.7505				0.1469	2.4046			0.0067003	0.0158
				526.159	11.088			11.088	0.7079				0.1472	2.3863			0.0128	0.0302
				527.159	11.088			11.088	0.7314				0.1475	2.3712			0.0057531	0.0134
				528.158	11.0493			11.0493	0.7764				0.1478	2.3633
				529.152	11.0154			11.0154	0.7966				0.1481	2.3083
				530.165	10.9558			10.9558	0.7928				0.1484	2.2994
				531.193	10.8845			10.8845	0.748				0.1487	2.2774
				532.327	10.8066			10.8066	0.7605				0.149	2.2551
				533.333	10.7489			10.7489	0.7334				0.1493	2.2334
				534.341	10.7172			10.7172	0.7486				0.1496	2.2156
				535.377	10.6614			10.6614	0.7518				0.1498	2.2156
				536.394	10.6086			10.6086	0.7365				0.1501	2.1833
				537.398	10.6086			10.6086	0.7659				0.1504	2.1706
				538.392	10.5731			10.5731	0.7842				0.1507	2.1399
				539.395	10.5039			10.5039	0.7637				0.151	2.1139
				540.499	10.4123			10.4123	0.7289				0.1513	2.108
				541.516	10.365			10.365	0.7133				0.1516	2.0761
				542.532	10.3058			10.3058	0.7117				0.1519	2.0501
				543.537	10.2659			10.2659	0.7259				0.1522	2.0332
				544.555	10.2164			10.2164	0.7515				0.1525	2.0332
				545.567	10.1806			10.1806	0.724				0.1528	2.0143
				546.59	10.1806			10.1806	0.7616				0.1531	1.9907
				547.609	10.1496			10.1496	0.7674				0.1534	1.9729
				548.635	10.0518			10.0518	0.7208				0.1536	1.9631
				549.677	9.9896			9.9896	0.7132				0.1539	1.9191
				550.683	9.9353			9.9353	0.7005				0.1542	1.9037
				551.726	9.9209			9.9209	0.7341				0.1545	1.8856
				552.716	9.8339			9.8339	0.7328				0.1548	1.8568
				553.739	9.8099			9.8099	0.7509				0.1551	1.8476
				554.801	9.7563			9.7563	0.7093				0.1554	1.8476
				555.832	9.6966			9.6966	0.7005				0.1557	1.8172
				556.828	9.6645			9.6645	0.705				0.156	1.794
				557.846	9.6261			9.6261	0.7075				0.1563	1.7716
				558.864	9.5658			9.5658	0.6885				0.1566	1.772
				559.861	9.5233			9.5233	0.698				0.1569	1.7418
				560.884	9.4801			9.4801	0.6977				0.1572	1.7099
				561.894	9.453			9.453	0.7462				0.1575	1.6942
				562.889	9.3968			9.3968	0.7374				0.1578	1.6942
				563.892	9.3389			9.3389	0.7236				0.1581	1.6735
				565.025	9.2513			9.2513	0.6585				0.1584	1.6451
				566.026	9.2513			9.2513	0.6852				0.1587	1.6343
				567.046	9.2033			9.2033	0.7018				0.159	1.6075
				568.072	9.1644			9.1644	0.7039				0.1593	1.5936
				569.073	9.1276			9.1276	0.7003				0.1596	1.5678
				570.092	9.076			9.076	0.7174				0.1599	1.5609
				571.09	9.0384			9.0384	0.7275				0.1602	1.5357
				572.098	8.9826			8.9826	0.7277				0.1604	1.514
				573.167	8.8936			8.8936	0.6786				0.1607	1.5124
				574.196	8.8463			8.8463	0.69				0.161	1.489
				575.252	8.8463			8.8463	0.6907				0.1613	1.4662
				576.267	8.7986			8.7986	0.6712				0.1616	1.4637
				577.263	8.7606			8.7606	0.6954				0.1619	1.4339
				578.261	8.7199			8.7199	0.6945				0.1621	1.4171
				579.268	8.6845			8.6845	0.723				0.1624	1.4153
				580.28	8.6291			8.6291	0.7159				0.1627	1.3884
				581.304	8.5863			8.5863	0.7193				0.163	1.3589
				582.312	8.4972			8.4972	0.6789				0.1633	1.3589
				583.34	8.4506			8.4506	0.6669				0.1636	1.3525
				584.358	8.4098			8.4098	0.6622				0.1638	1.3246
				585.394	8.4098			8.4098	0.6635				0.1641	1.3115
				586.391	8.3758			8.3758	0.6784				0.1644	1.2942
				587.389	8.3076			8.3076	0.6681				0.1647	1.2751
				588.395	8.2669			8.2669	0.6913				0.165	1.2635
				589.415	8.2339			8.2339	0.6831				0.1653	1.2382
				590.412	8.1614			8.1614	0.6811				0.1656	1.2321
				591.404	8.1111			8.1111	0.6778				0.1659	1.2123
				592.405	8.0555			8.0555	0.6542				0.1662	1.2123
				593.402	8.0321			8.0321	0.6565				0.1664	1.1997
				594.407	7.9713			7.9713	0.648				0.1667	1.1812
				595.441	7.9713			7.9713	0.6493				0.167	1.1631
				596.441	7.949			7.949	0.6592				0.1673	1.1309
				597.433	7.8806			7.8806	0.6708				0.1676	1.1227
				598.439	7.8407			7.8407	0.6722				0.1679	1.099
				599.494	7.7671			7.7671	0.6524				0.1681	1.0861
				600.514	7.7203			7.7203	0.6455				0.1684	1.0623
				601.525	7.6737			7.6737	0.6406				0.1687	1.0733
				602.537	7.6357			7.6357	0.6245				0.169	1.0733
				603.568	7.6043			7.6043	0.6459				0.1693	1.0277
				604.561	7.5705			7.5705	0.6559				0.1696	1.0144
				605.558	7.5705			7.5705	0.6773				0.1699	0.9964
				606.558	7.5175			7.5175	0.6661				0.1702	0.9843
				607.573	7.4615			7.4615	0.6602				0.1704	0.9679
				608.607	7.3902			7.3902	0.6211				0.1707	0.956
				609.606	7.3685			7.3685	0.6499				0.171	0.9353
				610.607	7.2984			7.2984	0.6099				0.1713	0.9297
				611.607	7.252			7.252	0.6181				0.1716	0.9085
				612.643	7.2248			7.2248	0.6671				0.1719	0.8992
				613.637	7.1987			7.1987	0.6705				0.1721	0.8935
				614.646	7.1485			7.1485	0.6317				0.1724	0.8691
				615.639	7.1485			7.1485	0.6476				0.1727	0.8609
				616.733	7.1097			7.1097	0.6455				0.173	0.8496
				617.762	7.0251			7.0251	0.6198				0.1733	0.8378
				618.802	6.9819			6.9819	0.606				0.1736	0.8317
				619.801	6.9359			6.9359	0.6172				0.1739	0.7987
				620.84	6.8971			6.8971	0.6035				0.1742	0.7936
				621.841	6.8572			6.8572	0.6439				0.1745	0.7936
				622.841	6.8402			6.8402	0.6537				0.1748	0.7693
				623.953	6.7782			6.7782	0.6081				0.1751	0.7594
				624.953	6.7314			6.7314	0.6147				0.1754	0.7214
				625.995	6.702			6.702	0.6185				0.1757	0.7243
				627.046	6.6613			6.6613	0.6148				0.1759	0.7073
				628.045	6.6136			6.6136	0.6122				0.1762	0.6948
				629.071	6.5928			6.5928	0.6044				0.1766	0.6978
				630.085	6.5335			6.5335	0.6281				0.1769	0.666
				631.144	6.5126			6.5126	0.6553				0.1772	0.6551
				632.141	6.4557			6.4557	0.6153				0.1774	0.658
				633.194	6.3647			6.3647	0.5815				0.1777	0.6441
				634.188	6.3342			6.3342	0.5761				0.178	0.6472
				635.191	6.3342			6.3342	0.5763				0.1783	0.6135
				636.195	6.3134			6.3134	0.6008				0.1787	0.6059
				637.247	6.2789			6.2789	0.5956				0.1789	0.5909
				638.251	6.2284			6.2284	0.6133				0.1792	0.5692
				639.269	6.2038			6.2038	0.6119				0.1795	0.5613
				640.302	6.142			6.142	0.6035				0.1798	0.5583
				641.309	6.1221			6.1221	0.611				0.1801	0.5583
				642.318	6.03			6.03	0.5693				0.1804	0.5474
				643.351	5.9991			5.9991	0.5714				0.1807	0.5244
				644.374	5.9991			5.9991	0.5975				0.181	0.513
				645.374	5.9438			5.9438	0.5883				0.1812	0.5015
				646.378	5.9111			5.9111	0.5944				0.1815	0.484
				647.472	5.8734			5.8734	0.5825				0.1818	0.4836
				648.475	5.8289			5.8289	0.569				0.1821	0.4755
				649.472	5.8191			5.8191	0.5941				0.1824	0.4501
				650.522	5.7281			5.7281	0.5641				0.1827	0.4542
				651.514	5.6752			5.6752	0.5381				0.183	0.4354
				652.575	5.6669			5.6669	0.5869				0.1832	0.4307
				653.573	5.6212			5.6212	0.5506				0.1835	0.4293
				654.599	5.5964			5.5964	0.5545				0.1838	0.4142
				655.598	5.5964			5.5964	0.585				0.1841	0.4028
				656.637	5.5429			5.5429	0.5623				0.1844	0.397
				657.683	5.5153			5.5153	0.5742				0.1847	0.3876
				658.764	5.4391			5.4391	0.5414				0.185	0.3752
				659.762	5.4171			5.4171	0.5535				0.1853	0.3586
				660.818	5.3652			5.3652	0.5381				0.1856	0.3586
				661.816	5.336			5.336	0.5544				0.1859	0.3506
				662.823	5.2975			5.2975	0.5656				0.1861	0.3573
				663.888	5.2628			5.2628	0.5397				0.1864	0.3429
				664.891	5.23			5.23	0.5406				0.1867	0.3415
				665.933	5.185			5.185	0.5147				0.187	0.3316
				666.938	5.1444			5.1444	0.5178				0.1873	0.3176
				667.943	5.1253			5.1253	0.539				0.1876	0.3042
				668.945	5.0982			5.0982	0.5343				0.1879	0.2904
				669.966	5.0553			5.0553	0.5627				0.1882	0.2904
				671.017	5.0027			5.0027	0.5394				0.1885	0.2884
				672.018	4.9829			4.9829	0.545				0.1888	0.2918
				673.135	4.9099			4.9099	0.5115				0.189	0.2653
				674.162	4.9099			4.9099	0.5117				0.1893	0.255
				675.179	4.8805			4.8805	0.5014				0.1896	0.2701
				676.201	4.8402			4.8402	0.4855				0.1899	0.2521
				677.217	4.8168			4.8168	0.5237				0.1902	0.2368
				678.233	4.775			4.775	0.5268				0.1905	0.2319
				679.265	4.7427			4.7427	0.5095				0.1908	0.2247
				680.268	4.705			4.705	0.5132				0.1911	0.2191
				681.287	4.6741			4.6741	0.5143				0.1913	0.1936
				682.287	4.624			4.624	0.5138				0.1916	0.197
				683.312	4.5705			4.5705	0.4707				0.1919	0.197
				684.335	4.5705			4.5705	0.4897				0.1922	0.185
				685.403	4.5342			4.5342	0.4979				0.1925	0.1886
				686.408	4.5238			4.5238	0.5104				0.1928	0.1705
				687.41	4.4794			4.4794	0.5045				0.1931	0.1639
				688.415	4.433			4.433	0.4697				0.1934	0.1688
				689.426	4.4115			4.4115	0.4822				0.1937	0.1688
				690.418	4.3334			4.3334	0.4469				0.194	0.1548
				691.467	4.3106			4.3106	0.4683				0.1943	0.1541
				692.606	4.2789			4.2789	0.4616				0.1946	0.1363
				693.624	4.2524			4.2524	0.4449				0.1949	0.1243
				694.644	4.2524			4.2524	0.4747				0.1951	0.1244
				695.668	4.236			4.236	0.4854				0.1954	0.0953
				696.678	4.2165			4.2165	0.4841				0.1957	0.0972
				697.733	4.1427			4.1427	0.4568				0.196	0.099
				698.735	4.0974			4.0974	0.4461				0.1963	0.099
				699.762	4.0875			4.0875	0.4559				0.1966	0.0815
				700.764	4.0451			4.0451	0.4807				0.1969	0.084
				701.786	4.0126			4.0126	0.4668				0.1972	0.0795
				702.777	3.9634			3.9634	0.4285				0.1975	0.0632
				703.867	3.9634			3.9634	0.4421				0.1977	0.0683
				704.856	3.94			3.94	0.4406				0.198	0.0584
				705.904	3.8938			3.8938	0.4384				0.1983	0.0472
				706.904	3.8676			3.8676	0.4354				0.1986	0.042
				707.918	3.8303			3.8303	0.42				0.1989	0.0586
				709.016	3.826			3.826	0.4429				0.1991	0.0586
				710.125	3.7853			3.7853	0.4592				0.1994	0.0452
				711.177	3.7514			3.7514	0.4557				0.1998	0.0226
				712.192	3.7018			3.7018	0.4345				0.2001	0.0355
				713.194	3.6827			3.6827	0.4184				0.2003	0.0238
				714.246	3.6768			3.6768	0.4227				0.2006	0.012
				715.282	3.6377			3.6377	0.4133				0.2009	0.0067003
				716.283	3.6082			3.6082	0.4234				0.2012	0.0128
				717.282	3.5907			3.5907	0.4134				0.2015	0.0057531
				718.278	3.5539			3.5539	0.4311				0.2018	4.3626e-07
				719.284	3.5223			3.5223	0.4305				0.2021	4.3626e-07
				720.28	3.5005			3.5005	0.4084				0.2024	0
				721.302	3.4257			3.4257	0.3851				0.2026	0
				722.328	3.411			3.411	0.3733				0.2029	0
				723.325	3.411			3.411	0.3866				0.2032	0
				724.337	3.3957			3.3957	0.3881				0.2035	0.000309
				725.348	3.3735			3.3735	0.4008				0.2038	0
				726.365	3.3309			3.3309	0.392				0.2041	0
				727.364	3.3087			3.3087	0.4015				0.2044	0
				728.365	3.2914			3.2914	0.4111				0.2047	0
				729.356	3.2608			3.2608	0.405				0.205	0
				730.354	3.2025			3.2025	0.3702				0.2053	0
				731.439	3.1721			3.1721	0.3691				0.2056	0
				732.444	3.1497			3.1497	0.3688				0.2059	0
				733.497	3.1497			3.1497	0.3698				0.2061	0
				734.501	3.1396			3.1396	0.3911				0.2065	0
				735.563	3.1118			3.1118	0.4003				0.2067	0
				736.578	3.069			3.069	0.373				0.207	0
				737.61	3.0635			3.0635	0.3785				0.2073	0
				738.642	3.0031			3.0031	0.3491				0.2076	0
				739.636	2.9726			2.9726	0.3369				0.2078	0
				740.66	2.9783			2.9783	0.3671				0.2081	0
				741.652	2.934			2.934	0.3494				0.2084	0
				742.692	2.934			2.934	0.3503				0.2087	0
				743.773	2.9151			2.9151	0.3777				0.209	0
				744.778	2.8979			2.8979	0.3674				0.2093	0
				745.795	2.8594			2.8594	0.3477				0.2096	0
				746.797	2.8285			2.8285	0.3522				0.2099	0
				747.809	2.7937			2.7937	0.342				0.2102	0
				748.812	2.7641			2.7641	0.3281				0.2105	0
				749.813	2.7411			2.7411	0.3208				0.2107	0
				750.81	2.7275			2.7275	0.3266				0.211	0
				751.824	2.7			2.7	0.3211				0.2113	0
				752.873	2.677			2.677	0.3197				0.2116	0
				753.871	2.677			2.677	0.3446				0.2119	0
				754.917	2.6387			2.6387	0.317				0.2121	0
				755.932	2.6003			2.6003	0.297				0.2124	0
				756.917	2.5931			2.5931	0.2949				0.2127	0
				757.939	2.5808			2.5808	0.3105				0.213	0
				758.997	2.5573			2.5573	0.3124				0.2133	0
				760.025	2.5416			2.5416	0.3173				0.2136	0
				761.054	2.5086			2.5086	0.2925				0.2139	0
				762.056	2.4868			2.4868	0.3091				0.2142	0
				763.043	2.4868			2.4868	0.3142				0.2145	0
				764.043	2.4348			2.4348	0.2908				0.2147	0
				765.051	2.4306			2.4306	0.2821				0.215	0
				766.065	2.4171			2.4171	0.2881				0.2153	0
				767.069	2.3805			2.3805	0.2771				0.2156	0
				768.08	2.3587			2.3587	0.2694				0.2159	0
				769.094	2.3466			2.3466	0.2771				0.2162	0
				770.134	2.3321			2.3321	0.2958				0.2165	0
				771.128	2.3111			2.3111	0.2785				0.2167	0
				772.122	2.291			2.291	0.2623				0.217	0
				773.133	2.2707			2.2707	0.2759				0.2173	0
				774.179	2.2379			2.2379	0.2548				0.2176	0
				775.179	2.2358			2.2358	0.2503				0.2179	0
				776.17	2.2231			2.2231	0.2617				0.2182	0
				777.196	2.2179			2.2179	0.2834				0.2185	0
				778.247	2.1852			2.1852	0.2723				0.2188	0
				779.251	2.1602			2.1602	0.2644				0.2191	0
				780.267	2.1386			2.1386	0.2599				0.2194	0
				781.27	2.1375			2.1375	0.259				0.2197	0
				782.269	2.0948			2.0948	0.232				0.2199	0
				783.329	2.0869			2.0869	0.2436				0.2202	0
				784.361	2.0641			2.0641	0.2538				0.2205	0
				785.358	2.0711			2.0711	0.2682				0.2208	0
				786.367	2.0502			2.0502	0.2524				0.2211	0
				787.359	2.0277			2.0277	0.2578				0.2214	0
				788.419	2.015			2.015	0.2627				0.2217	0
				789.424	1.9931			1.9931	0.245				0.222	0
				790.423	1.9555			1.9555	0.2273				0.2223	0
				791.424	1.9565			1.9565	0.2267				0.2226	0
				792.448	1.9565			1.9565	0.249				0.2229	0
				793.453	1.9189			1.9189	0.2267				0.2231	0
				794.543	1.9124			1.9124	0.2374				0.2234	0
				795.635	1.9146			1.9146	0.2521				0.2238	0
				796.652	1.8868			1.8868	0.2371				0.2241	0
				797.748	1.8525			1.8525	0.2124				0.2244	0
				798.749	1.8348			1.8348	0.2202				0.2247	0
				799.791	1.8195			1.8195	0.2234				0.2249	0
				800.864	1.8028			1.8028	0.211				0.2252	0
				801.872	1.8028			1.8028	0.2231				0.2255	0
				802.881	1.7947			1.7947	0.2163				0.2258	0
				803.88	1.7728			1.7728	0.2206				0.2261	0
				804.874	1.7375			1.7375	0.1978				0.2264	0
				805.87	1.726			1.726	0.1947				0.2266	0
				806.901	1.7249			1.7249	0.2139				0.2269	0
				807.906	1.6953			1.6953	0.2122				0.2272	0
				808.926	1.677			1.677	0.1916				0.2275	0
				809.951	1.6775			1.6775	0.2101				0.2278	0
				810.955	1.6627			1.6627	0.1984				0.2281	0
				812.079	1.6627			1.6627	0.2108				0.2284	0
				813.095	1.6339			1.6339	0.1966				0.2287	0
				814.124	1.6249			1.6249	0.2078				0.2289	0
				815.121	1.606			1.606	0.1987				0.2292	0
				816.294	1.5878			1.5878	0.1933				0.2295	0
				817.406	1.5781			1.5781	0.2124				0.2298	0
				818.467	1.5764			1.5764	0.2005				0.2301	0
				819.472	1.5485			1.5485	0.1971				0.2304	0
				820.467	1.5297			1.5297	0.1763				0.2307	0
				821.502	1.5297			1.5297	0.1762				0.231	0
				822.536	1.5135			1.5135	0.1873				0.2313	0
				823.532	1.5144			1.5144	0.1874				0.2316	0
				824.527	1.4871			1.4871	0.1867				0.2318	0
				825.608	1.4801			1.4801	0.1734				0.2321	0
				826.63	1.4724			1.4724	0.1951				0.2324	0
				827.628	1.4468			1.4468	0.1614				0.2327	0
				828.632	1.4194			1.4194	0.1494				0.233	0
				829.657	1.4278			1.4278	0.1723				0.2333	0
				830.699	1.404			1.404	0.1554				0.2336	0
				831.735	1.404			1.404	0.1815				0.2339	0
				832.782	1.3889			1.3889	0.1646				0.2342	0
				833.812	1.3785			1.3785	0.1636				0.2345	0
				834.848	1.3548			1.3548	0.153				0.2348	0
				835.938	1.3465			1.3465	0.1463				0.2351	0
				836.949	1.3373			1.3373	0.1542				0.2354	0
				837.969	1.3041			1.3041	0.1281				0.2357	0
				838.994	1.3182			1.3182	0.1585				0.236	0
				839.983	1.2949			1.2949	0.1403				0.2363	0
				840.991	1.3026			1.3026	0.1537				0.2366	0
				842.04	1.3026			1.3026	0.1617				0.2369	0
				843.107	1.2717			1.2717	0.1408				0.2372	0
				844.112	1.2725			1.2725	0.1491				0.2375	0
				845.116	1.2459			1.2459	0.1134				0.2378	0
				846.117	1.257			1.257	0.1503				0.2381	0
				847.157	1.2212			1.2212	0.1371				0.2384	0
				848.201	1.2385			1.2385	0.1567				0.2387	0
				849.219	1.2264			1.2264	0.1532				0.2389	0
				850.253	1.2051			1.2051	0.1368				0.2392	0
				851.288	1.2033			1.2033	0.1368				0.2395	0
				852.289	1.1699			1.1699	0.1076				0.2398	0
				853.39	1.176			1.176	0.1335				0.2401	0
				854.484	1.1663			1.1663	0.1301				0.2403	0
				855.493	1.1567			1.1567	0.1328				0.2406	0
				856.491	1.1578			1.1578	0.1434				0.2409	0
				857.548	1.138			1.138	0.1152				0.2412	0
				858.593	1.1384			1.1384	0.1364				0.2415	0
				859.625	1.113			1.113	0.1137				0.2418	0
				860.643	1.113			1.113	0.1138				0.242	0
				861.64	1.1035			1.1035	0.1114				0.2423	0
				862.684	1.0932			1.0932	0.1228				0.2427	0
				863.718	1.0896			1.0896	0.122				0.2429	0
				864.716	1.0798			1.0798	0.1185				0.2432	0
				865.722	1.0993			1.0993	0.1511				0.2435	0
				866.73	1.0626			1.0626	0.1086				0.2438	0
				867.802	1.0436			1.0436	0.1164				0.2441	0
				868.807	1.036			1.036	0.1159				0.2444	0
				869.821	1.0283			1.0283	0.1003				0.2447	0
				870.842	1.0283			1.0283	0.1094				0.245	0
				871.872	1.0266			1.0266	0.1068				0.2453	0
				872.917	1.0306			1.0306	0.1208				0.2456	0
				873.92	1.0041			1.0041	0.1038				0.2459	0
				874.921	0.9995			0.9995	0.1049				0.2462	0
				875.918	0.9864			0.9864	0.0921				0.2465	0
				876.926	0.9739			0.9739	0.0906				0.2467	0
				877.972	0.9903			0.9903	0.1143				0.247	0
				878.982	0.9639			0.9639	0.0933				0.2473	0
				879.98	0.9679			0.9679	0.0971				0.2476	0
				880.98	0.9679			0.9679	0.1026				0.2479	0
				881.981	0.9614			0.9614	0.1006				0.2482	0
				883.004	0.9367			0.9367	0.0867				0.2485	0
				884.015	0.9343			0.9343	0.082				0.2488	0
				885.012	0.929			0.929	0.0895				0.2491	0
				886.041	0.9066			0.9066	0.0841				0.2494	0
				887.107	0.9237			0.9237	0.0957				0.2496	0
				888.126	0.8951			0.8951	0.0736				0.2499	0
				889.252	0.8873			0.8873	0.0679				0.2502	0
				890.272	0.8996			0.8996	0.0913				0.2505	0
				891.273	0.8881			0.8881	0.0678				0.2508	0
				892.261	0.89			0.89	0.0734				0.2511	0
				893.268	0.8763			0.8763	0.0646				0.2514	0
				894.307	0.8713			0.8713	0.0826				0.2517	0
				895.388	0.8647			0.8647	0.0735				0.252	0
				896.448	0.8677			0.8677	0.0835				0.2523	0
				897.467	0.8572			0.8572	0.0733				0.2525	0
				898.53	0.8429			0.8429	0.0669				0.2528	0
				899.644	0.8429			0.8429	0.0673				0.2531	0
				900.651	0.8419			0.8419	0.0752				0.2534	0
				901.663	0.8348			0.8348	0.0668				0.2537	0
				902.661	0.8308			0.8308	0.0694				0.254	0
				903.722	0.824			0.824	0.0722				0.2542	0
				904.77	0.8274			0.8274	0.0808				0.2545	0
				905.78	0.8124			0.8124	0.0724				0.2548	0
				906.776	0.7973			0.7973	0.0516				0.2551	0
				907.809	0.7994			0.7994	0.0604				0.2554	0
				908.808	0.7996			0.7996	0.0655				0.2557	0
				909.828	0.7996			0.7996	0.0692				0.2559	0
				910.834	0.7818			0.7818	0.0635				0.2562	0
				911.902	0.8004			0.8004	0.0733				0.2565	0
				912.905	0.795			0.795	0.0584				0.2568	0
				913.94	0.7925			0.7925	0.0608				0.2571	0
				914.968	0.7642			0.7642	0.0477				0.2573	0
				915.998	0.7698			0.7698	0.0658				0.2576	0
				917.004	0.76			0.76	0.0622				0.2579	0
				918.081	0.7624			0.7624	0.0643				0.2582	0
				919.073	0.7566			0.7566	0.0596				0.2585	0
				920.085	0.7566			0.7566	0.0683				0.2587	0
				921.094	0.7455			0.7455	0.0616				0.259	0
				922.174	0.7488			0.7488	0.0542				0.2593	0
				923.168	0.7416			0.7416	0.072				0.2596	0
				924.175	0.7313			0.7313	0.0628				0.2599	0
				925.197	0.7239			0.7239	0.0516				0.2602	0
				926.2	0.7196			0.7196	0.0477				0.2605	0
				927.283	0.7309			0.7309	0.0711				0.2608	0
				928.317	0.7217			0.7217	0.0641				0.2611	0
				929.357	0.7151			0.7151	0.0581				0.2614	0
				930.387	0.7104			0.7104	0.0672				0.2617	0
				931.406	0.6998			0.6998	0.0571				0.262	0
				932.404	0.7062			0.7062	0.0609				0.2623	0
				933.531	0.7193			0.7193	0.073				0.2625	0
				934.545	0.714			0.714	0.0696				0.2628	0
				935.641	0.7023			0.7023	0.0739				0.2631	0
				936.66	0.6845			0.6845	0.0578				0.2634	0
				937.725	0.6791			0.6791	0.0596				0.2637	0
				938.812	0.6787			0.6787	0.0594				0.2639	0
				939.892	0.6787			0.6787	0.0514				0.2642	0
				940.913	0.6674			0.6674	0.063				0.2645	0
				941.912	0.6651			0.6651	0.0523				0.2648	0
				942.913	0.6782			0.6782	0.0629				0.2651	0
				943.916	0.6479			0.6479	0.0252				0.2654	0
				945.004	0.6492			0.6492	0.0463				0.2657	0
				946.02	0.6565			0.6565	0.0458				0.2659	0
				947.014	0.6573			0.6573	0.067				0.2662	0
				948.012	0.6385			0.6385	0.0396				0.2665	0
				949.017	0.6385			0.6385	0.0542				0.2668	0
				950.033	0.6397			0.6397	0.0522				0.2671	0
				951.06	0.6232			0.6232	0.0337				0.2674	0
				952.091	0.6258			0.6258	0.0439				0.2676	0
				953.109	0.6271			0.6271	0.0482				0.2679	0
				954.154	0.6249			0.6249	0.0483				0.2682	0
				955.182	0.6239			0.6239	0.0446				0.2685	0
				956.193	0.607			0.607	0.0368				0.2688	0
				957.187	0.6101			0.6101	0.0516				0.2691	0
				958.231	0.6025			0.6025	0.0457				0.2694	0
				959.25	0.6025			0.6025	0.0377				0.2697	0
				960.259	0.613			0.613	0.052				0.27	0
				961.253	0.5871			0.5871	0.0357				0.2703	0
				962.353	0.5981			0.5981	0.0489				0.2706	0
				963.375	0.5975			0.5975	0.0457				0.2709	0
				964.385	0.6155			0.6155	0.0565				0.2712	0
				965.424	0.5899			0.5899	0.0336				0.2714	0
				966.486	0.5977			0.5977	0.0584				0.2718	0
				967.482	0.5713			0.5713	0.0379				0.272	0
				968.493	0.5876			0.5876	0.0432				0.2724	0
				969.544	0.5687			0.5687	0.0324				0.2726	0
				970.569	0.5724			0.5724	0.0338				0.2729	0
				971.573	0.5799			0.5799	0.054				0.2732	0
				972.603	0.5693			0.5693	0.0482				0.2735	0
				973.591	0.5651			0.5651	0.0431				0.2738	0
				974.61	0.563			0.563	0.0405				0.2741	0
				975.673	0.5666			0.5666	0.0396				0.2744	0
				976.712	0.5596			0.5596	0.0432				0.2746	0
				977.699	0.5437			0.5437	0.0308				0.2749	0
				978.748	0.5437			0.5437	0.0299				0.2752	0
				979.773	0.5539			0.5539	0.0354				0.2755	0
				980.801	0.546			0.546	0.0317				0.2758	0
				981.889	0.5409			0.5409	0.0381				0.276	0
				982.919	0.5349			0.5349	0.0231				0.2763	0
				983.917	0.5386			0.5386	0.032				0.2766	0
				984.945	0.5426			0.5426	0.034				0.2769	0
				985.95	0.5466			0.5466	0.0371				0.2772	0
				987.026	0.5225			0.5225	0.0186				0.2775	0
				988.032	0.5225			0.5225	0.01				0.2778	0
				989.095	0.5317			0.5317	0.0366				0.2781	0
				990.188	0.5268			0.5268	0.0292				0.2783	0
				991.195	0.5288			0.5288	0.0237				0.2786	0
				992.187	0.51			0.51	0.019				0.2789	0
				993.204	0.507			0.507	0.0239				0.2792	0
				994.236	0.5093			0.5093	0.0119				0.2795	0
				995.299	0.5104			0.5104	0.0261				0.2798	0
				996.3	0.5153			0.5153	0.0325				0.2801	0
				997.324	0.5038			0.5038	0.0236				0.2804	0
				998.336	0.5038			0.5038	0.0246				0.2807	0
				999.417	0.5049			0.5049	0.0204				0.2809	0
				1000.5	0.5079			0.5079	0.0289				0.2812	0
				1001.64	0.5045			0.5045	0.0345				0.2815	0
				1002.66	0.4913			0.4913	0.0168				0.2818	0
				1003.66	0.5049			0.5049	0.0363				0.2821	0
				1004.72	0.4968			0.4968	0.0287				0.2824	0
				1005.73	0.4982			0.4982	0.0271				0.2828	0
				1006.74	0.4983			0.4983	0.0291				0.283	0
				1007.73	0.4983			0.4983	0.029				0.2834	0
				1008.73	0.5095			0.5095	0.0583				0.2836	0
				1009.75	0.4842			0.4842	0.0218				0.2839	0
				1010.75	0.4891			0.4891	0.0269				0.2842	0
				1011.87	0.498			0.498	0.0468				0.2845	0
				1012.92	0.4852			0.4852	0.0262				0.2848	0
				1013.95	0.4758			0.4758	0.024				0.2851	0
				1014.96	0.4938			0.4938	0.0424				0.2854	0
				1015.96	0.4765			0.4765	0.0189				0.2857	0
				1016.99	0.4731			0.4731	0.0164				0.286	0
				1018	0.4731			0.4731	0.0279				0.2862	0
				1019.03	0.4718			0.4718	0.0381				0.2865	0
				1020.08	0.4784			0.4784	0.0303				0.2868	0
				1021.08	0.4705			0.4705	0.0254				0.2871	0
				1022.08	0.4603			0.4603	0.0265				0.2874	0
				1023.1	0.4697			0.4697	0.0227				0.2876	0
				1024.19	0.4581			0.4581	0.033				0.2879	0
				1025.22	0.4599			0.4599	0.0295				0.2882	0
				1026.25	0.4634			0.4634	0.0321				0.2885	0
				1027.26	0.4609			0.4609	0.0195				0.2888	0
				1028.26	0.4609			0.4609	0.0217				0.2891	0
				1029.28	0.4343			0.4343	0.0074514				0.2893	0
				1030.53	0.4558			0.4558	0.0269				0.2897	0
				1031.55	0.4541			0.4541	0.0359				0.29	0
				1032.62	0.4371			0.4371	0.0164				0.2903	0
				1033.64	0.4512			0.4512	0.0353				0.2906	0
				1034.66	0.4446			0.4446	0.0321				0.2908	0
				1035.69	0.4386			0.4386	0.0203				0.2911	0
				1036.7	0.4518			0.4518	0.0306				0.2914	0
				1037.71	0.4518			0.4518	0.0296				0.2917	0
				1038.72	0.4369			0.4369	0.0236				0.292	0
				1039.78	0.4222			0.4222	0.0157				0.2923	0
				1040.78	0.4391			0.4391	0.0272				0.2926	0
				1041.79	0.4375			0.4375	0.0246				0.2929	0
				1042.79	0.4258			0.4258	0.017				0.2932	0
				1043.8	0.4403			0.4403	0.0325				0.2934	0
				1044.81	0.4154			0.4154	0.0138				0.2937	0
				1045.82	0.4219			0.4219	0.0136				0.294	0
				1046.83	0.4219			0.4219	0.0136				0.2943	0
				1047.83	0.4358			0.4358	0.027				0.2945	0
				1048.86	0.4329			0.4329	0.0266				0.2948	0
				1049.88	0.4247			0.4247	0.022				0.2951	0
				1050.9	0.4214			0.4214	0.0333				0.2954	0
				1051.9	0.4083			0.4083	0.0069582				0.2957	0
				1052.91	0.4161			0.4161	0.0163				0.296	0
				1053.92	0.4063			0.4063	0.0084752				0.2963	0
				1054.96	0.4038			0.4038	0.0178				0.2965	0
				1056.05	0.4127			0.4127	0.0308				0.2969	0
				1057.06	0.4127			0.4127	0.0308				0.2971	0
				1058.07	0.414			0.414	0.021				0.2974	0
				1059.07	0.4068			0.4068	0.0239				0.2977	0
				1060.07	0.4022			0.4022	0.0154				0.298	0
				1061.12	0.4044			0.4044	0.0361				0.2983	0
				1062.17	0.4061			0.4061	0.013				0.2986	0
				1063.18	0.404			0.404	0.0131				0.2989	0
				1064.24	0.3986			0.3986	0.0222				0.2992	0
				1065.23	0.3978			0.3978	0.0304				0.2995	0
				1066.23	0.4045			0.4045	0.0298				0.2998	0
				1067.24	0.4045			0.4045	0.0252				0.3001	0
				1068.28	0.4011			0.4011	0.0319				0.3004	0
				1069.28	0.3988			0.3988	0.0213				0.3007	0
				1070.28	0.3965			0.3965	0.0215				0.301	0
				1071.31	0.3788			0.3788	0.0154				0.3013	0
				1072.36	0.3993			0.3993	0.0246				0.3016	0
				1073.37	0.3952			0.3952	0.0358				0.3019	0
				1074.4	0.3954			0.3954	0.0233				0.3021	0
				1075.42	0.3809			0.3809	0.0121				0.3024	0
				1076.47	0.3733			0.3733	0.0101				0.3027	0
				1077.47	0.3733			0.3733	0.0207				0.303	0
				1078.48	0.3871			0.3871	0.0245				0.3033	0
				1079.55	0.3761			0.3761	0.0154				0.3036	0
				1080.55	0.3824			0.3824	0.0108				0.3039	0
				1081.57	0.3581			0.3581	0.0024231				0.3043	0
				1082.59	0.3894			0.3894	0.0315				0.3045	0
				1083.6	0.3872			0.3872	0.0342				0.3048	0
				1084.73	0.3701			0.3701	0.0149				0.3051	0
				1085.73	0.3587			0.3587	0.0060116				0.3054	0
				1086.74	0.3661			0.3661	0.0166				0.3057	0
				1087.74	0.3721			0.3721	0.019				0.306	0
				1088.76	0.3601			0.3601	0.00057242				0.3063	0
				1089.84	0.3713			0.3713	0.0254				0.3066	0
				1090.82	0.3689			0.3689	0.0135				0.3069	0
				1091.83	0.3589			0.3589	0.0169				0.3071	0
				1092.86	0.3677			0.3677	0.0256				0.3075	0
				1093.9	0.3491			0.3491	0.0158				0.3077	0
				1094.93	0.3653			0.3653	0.0209				0.308	0
				1095.96	0.3653			0.3653	0.0209				0.3083	0
				1096.97	0.3603			0.3603	0.0171				0.3086	0
				1097.99	0.3466			0.3466	0.0098041				0.3089	0
				1098.98	0.3556			0.3556	0.0092933				0.3092	0
				1099.99	0.3563			0.3563	0.0111				0.3094	0
				1101.02	0.3685			0.3685	0.0309				0.3097	0
				1102.06	0.355			0.355	0.0126				0.31	0
				1103.09	0.3489			0.3489	0.0078041				0.3103	0
				1104.16	0.3432			0.3432	0.0042293				0.3106	0
				1105.19	0.3509			0.3509	0.0164				0.3109	0
				1106.23	0.3509			0.3509	0.0211				0.3112	0
				1107.25	0.3447			0.3447	0.0182				0.3115	0
				1108.26	0.3477			0.3477	0.014				0.3118	0
				1109.32	0.3593			0.3593	0.0178				0.3121	0
				1110.39	0.3386			0.3386	0.0127				0.3124	0
				1111.39	0.3515			0.3515	0.028				0.3126	0
				1112.44	0.337			0.337	0.0214				0.3129	0
				1113.45	0.3346			0.3346	0.0065649				0.3132	0
				1114.46	0.3287			0.3287	0.0020262				0.3135	0
				1115.47	0.3383			0.3383	0.0184				0.3138	0
				1116.54	0.3383			0.3383	0.0084674				0.3141	0
				1117.53	0.3382			0.3382	0.0143				0.3143	0
				1118.69	0.3339			0.3339	0.0216				0.3146	0
				1119.68	0.3436			0.3436	0.0183				0.3149	0
				1120.69	0.3419			0.3419	0.0283				0.3152	0
				1121.69	0.3284			0.3284	0.0065366				0.3155	0
				1122.73	0.3386			0.3386	0.0195				0.3158	0
				1123.76	0.3388			0.3388	0.0156				0.3161	0
				1124.74	0.3377			0.3377	0.0147				0.3164	0
				1125.84	0.3297			0.3297	0.012				0.3167	0
				1126.87	0.3236			0.3236	0.0139				0.317	0
				1127.95	0.3211			0.3211	0.0062916				0.3173	0
				1128.95	0.3295			0.3295	0.0139				0.3175	0
				1130	0.3363			0.3363	0.0343				0.3178	0
				1130.99	0.3222			0.3222	0.0091957				0.3181	0
				1132	0.3153			0.3153	0.017				0.3184	0
				1133	0.3094			0.3094	0.0075799				0.3187	0
				1134.02	0.3261			0.3261	0.0227				0.319	0
				1135.05	0.3261			0.3261	0.0227				0.3193	0
				1136.1	0.3146			0.3146	0.0085777				0.3196	0
				1137.11	0.3274			0.3274	0.0156				0.3199	0
				1138.1	0.3198			0.3198	0.0184				0.3202	0
				1139.15	0.3061			0.3061	0.0152				0.3205	0
				1140.16	0.32			0.32	0.0226				0.3208	0
				1141.17	0.3056			0.3056	0.0061694				0.3211	0
				1142.19	0.32			0.32	0.0299				0.3214	0
				1143.21	0.3135			0.3135	0.0265				0.3216	0
				1144.21	0.3188			0.3188	0.0158				0.3219	0
				1145.2	0.3188			0.3188	0.0262				0.3222	0
				1146.24	0.3144			0.3144	0.0215				0.3225	0
				1147.28	0.3058			0.3058	0.0114				0.3228	0
				1148.31	0.313			0.313	0.0371				0.3231	0
				1149.31	0.3117			0.3117	0.011				0.3234	0
				1150.34	0.2925			0.2925	0.0176				0.3237	0
				1151.36	0.3104			0.3104	0.0103				0.324	0
				1152.36	0.2936			0.2936	0.008659				0.3243	0
				1153.4	0.2997			0.2997	0.0108				0.3246	0
				1154.39	0.2971			0.2971	0.0088438				0.3249	0
				1155.43	0.2971			0.2971	0.0022205				0.3251	0
				1156.53	0.3036			0.3036	0.0136				0.3254	0
				1157.54	0.3075			0.3075	0.0168				0.3257	0
				1158.54	0.2962			0.2962	0.0135				0.326	0
				1159.54	0.2867			0.2867	0.0033714				0.3263	0
				1160.56	0.2911			0.2911	0.00085411				0.3266	0
				1161.68	0.2976			0.2976	0.0201				0.3269	0
				1162.7	0.2815			0.2815	0.0104				0.3272	0
				1163.76	0.2794			0.2794	0.0088498				0.3275	0
				1164.78	0.2983			0.2983	0.0121				0.3278	0
				1165.81	0.2849			0.2849	0.0169				0.328	0
				1166.82	0.2866			0.2866	0.0138				0.3283	0
				1167.83	0.291			0.291	0.0102				0.3286	0
				1168.86	0.2652			0.2652	0.00077657				0.3289	0
				1170.01	0.2974			0.2974	0.0237				0.3292	0
				1171.01	0.2696			0.2696	0.006711				0.3295	0
				1172.09	0.2971			0.2971	0.0237				0.3298	0
				1173.09	0.2823			0.2823	0.0147				0.3301	0
				1174.09	0.2856			0.2856	0.0219				0.3304	0
				1175.09	0.2856			0.2856	0.0229				0.3307	0
				1176.13	0.2942			0.2942	0.0249				0.3309	0
				1177.14	0.286			0.286	0.0241				0.3312	0
				1178.28	0.2856			0.2856	0.0247				0.3315	0
				1179.3	0.2787			0.2787	0.0131				0.3318	0
				1180.47	0.2823			0.2823	0.0192				0.3321	0
				1181.52	0.29			0.29	0.031				0.3324	0
				1182.53	0.2713			0.2713	0.0133				0.3327	0
				1183.56	0.2678			0.2678	0.0106				0.333	0
				1184.6	0.2678			0.2678	0.0189				0.3333	0
				1185.7	0.2824			0.2824	0.0224				0.3336	0
				1186.76	0.2627			0.2627	0.0055929				0.3338	0
				1187.78	0.2685			0.2685	0.0101				0.3342	0
				1188.83	0.2776			0.2776	0.0142				0.3345	0
				1189.83	0.2642			0.2642	0.0194				0.3348	0
				1190.85	0.2663			0.2663	0.0159				0.3351	0
				1191.84	0.2609			0.2609	0.0096161				0.3353	0
				1192.86	0.2662			0.2662	-0.00016066				0.3356	0
				1193.87	0.2632			0.2632	-0.0025017				0.3359	0
				1195.08	0.2568			0.2568	0.0081613				0.3362	0
				1196.13	0.2554			0.2554	0.0156				0.3365	0
				1197.13	0.2614			0.2614	0.0094141				0.3368	0
				1198.13	0.2542			0.2542	-0.0022994				0.3371	0
				1199.16	0.2533			0.2533	0.0126				0.3374	0
				1200.22	0.2615			0.2615	0.0191				0.3377	0
				1201.23	0.2572			0.2572	0.0069075				0.3379	0
				1202.25	0.2497			0.2497	0.0044862				0.3382	0
				1203.28	0.254			0.254	0.0122				0.3385	0
				1204.28	0.254			0.254	0.0122				0.3388	0
				1205.3	0.2433			0.2433	0.0017039				0.3391	0
				1206.29	0.2534			0.2534	0.0079801				0.3394	0
				1207.31	0.2555			0.2555	0.0079123				0.3397	0
				1208.32	0.2555			0.2555	0.0089477				0.34	0
				1209.34	0.2593			0.2593	0.0142				0.3403	0
				1210.35	0.2392			0.2392	-0.0098197				0.3406	0
				1211.36	0.2458			0.2458	0.0112				0.3409	0
				1212.36	0.2485			0.2485	0.0047292				0.3412	0
				1213.43	0.2664			0.2664	0.0199				0.3415	0
				1214.44	0.2664			0.2664	0.0222				0.3418	0
				1215.48	0.2464			0.2464	0.0109				0.3421	0
				1216.49	0.2355			0.2355	0.0012748				0.3424	0
				1217.5	0.2494			0.2494	0.0019586				0.3426	0
				1218.53	0.2572			0.2572	0.0153				0.3429	0
				1219.58	0.2372			0.2372	0.0104				0.3432	0
				1220.58	0.237			0.237	-0.0037899				0.3435	0
				1221.66	0.2484			0.2484	0.0205				0.3438	0
				1222.67	0.2439			0.2439	0.0080245				0.3441	0
				1223.71	0.2385			0.2385	0.0106				0.3444	0
				1224.7	0.2385			0.2385	0.0142				0.3447	0
				1225.71	0.2411			0.2411	0.0213				0.345	0
				1226.8	0.2432			0.2432	0.0176				0.3453	0
				1227.81	0.2453			0.2453	0.0182				0.3455	0
				1228.79	0.244			0.244	0.0146				0.3458	0
				1229.86	0.241			0.241	0.0182				0.3461	0
				1230.91	0.2518			0.2518	0.0291				0.3464	0
				1231.91	0.2313			0.2313	0.0048033				0.3467	0
				1232.91	0.2424			0.2424	0.0135				0.347	0
				1233.91	0.2408			0.2408	0.0166				0.3473	0
				1234.94	0.2379			0.2379	0.0157				0.3476	0
				1235.94	0.2324			0.2324	0.0202				0.3479	0
				1236.97	0.2339			0.2339	0.0241				0.3482	0
				1237.99	0.2469			0.2469	0.0269				0.3485	0
				1238.98	0.2376			0.2376	0.0115				0.3488	0
				1239.99	0.2239			0.2239	0.0124				0.3491	0
				1241.01	0.2419			0.2419	0.0242				0.3494	0
				1242.02	0.2222			0.2222	0.0051333				0.3497	0
				1243.01	0.2337			0.2337	0.014				0.35	0
				1244.07	0.2249			0.2249	0.0139				0.3503	0
				1245.06	0.2204			0.2204	0.0171				0.3506	0
				1246.22	0.2136			0.2136	-0.0031368				0.3509	0
				1247.25	0.2206			0.2206	0.0183				0.3512	0
				1248.29	0.2219			0.2219	0.0114				0.3515	0
				1249.29	0.2252			0.2252	0.011				0.3518	0
				1250.29	0.2176			0.2176	0.0022855				0.3521	0
				1251.28	0.2147			0.2147	0.0137				0.3524	0
				1252.28	0.2252			0.2252	0.0155				0.3527	0
				1253.3	0.2252			0.2252	0.0154				0.353	0
				1254.34	0.2196			0.2196	0.0165				0.3533	0
				1255.35	0.2178			0.2178	0.0134				0.3536	0
				1256.4	0.2065			0.2065	0.0117				0.3539	0
				1257.4	0.2029			0.2029	0.0043928				0.3542	0
				1258.42	0.2124			0.2124	0.0106				0.3544	0
				1259.43	0.2229			0.2229	0.0328				0.3547	0
				1260.43	0.208			0.208	0.0143				0.355	0
				1261.45	0.2109			0.2109	0.0090841				0.3553	0
				1262.46	0.2157			0.2157	0.0128				0.3556	0
				1263.46	0.2157			0.2157	0.0318				0.3559	0
				1264.51	0.207			0.207	0.0111				0.3562	0
				1265.53	0.1985			0.1985	0.0103				0.3565	0
				1266.55	0.2176			0.2176	0.0111				0.3568	0
				1267.6	0.1972			0.1972	0.0068216				0.3571	0
				1268.61	0.2074			0.2074	0.0159				0.3574	0
				1269.62	0.2111			0.2111	0.0294				0.3577	0
				1270.62	0.2147			0.2147	0.0132				0.358	0
				1271.75	0.1971			0.1971	0.0129				0.3583	0
				1272.77	0.2053			0.2053	0.0192				0.3585	0
				1273.82	0.2053			0.2053	0.0216				0.3588	0
				1274.9	0.1984			0.1984	0.0199				0.3591	0
				1275.95	0.2004			0.2004	0.0169				0.3594	0
				1277.01	0.1914			0.1914	0.003006				0.3597	0
				1278.09	0.1972			0.1972	0.0111				0.36	0
				1279.13	0.1986			0.1986	0.0258				0.3603	0
				1280.16	0.1802			0.1802	0.0014259				0.3606	0
				1281.18	0.1895			0.1895	0.0090097				0.3609	0
				1282.19	0.199			0.199	0.0164				0.3612	0
				1283.2	0.199			0.199	0.0194				0.3614	0
				1284.26	0.1741			0.1741	-0.0084543				0.3617	0
				1285.29	0.1926			0.1926	0.0255				0.362	0
				1286.28	0.1851			0.1851	0.0090748				0.3623	0
				1287.38	0.2032			0.2032	0.0174				0.3626	0
				1288.39	0.1883			0.1883	0.011				0.3629	0
				1289.4	0.1867			0.1867	0.0143				0.3632	0
				1290.52	0.1726			0.1726	0.0061093				0.3635	0
				1291.53	0.1974			0.1974	0.0298				0.3638	0
				1292.54	0.1802			0.1802	0.00067347				0.3641	0
				1293.55	0.1802			0.1802	0.0006735				0.3643	0
				1294.57	0.1772			0.1772	0.0075377				0.3647	0
				1295.58	0.1726			0.1726	0.0112				0.3649	0
				1296.58	0.1786			0.1786	0.0141				0.3652	0
				1297.6	0.1875			0.1875	0.0279				0.3655	0
				1298.61	0.1829			0.1829	0.0092971				0.3658	0
				1299.62	0.1655			0.1655	-0.00070963				0.3661	0
				1300.7	0.1784			0.1784	0.0116				0.3664	0
				1301.7	0.1779			0.1779	0.0090179				0.3667	0
				1302.72	0.1779			0.1779	0.009017				0.367	0
				1303.75	0.174			0.174	0.0131				0.3673	0
				1304.76	0.185			0.185	0.0090539				0.3676	0
				1305.79	0.1598			0.1598	-0.0064692				0.3679	0
				1306.78	0.1734			0.1734	0.0134				0.3682	0
				1307.79	0.1809			0.1809	0.0187				0.3685	0
				1308.81	0.1742			0.1742	0.0088154				0.3688	0
				1309.83	0.1683			0.1683	0.0047154				0.3691	0
				1310.83	0.1648			0.1648	0.0188				0.3694	0
				1311.83	0.1594			0.1594	0.0146				0.3696	0
				1312.83	0.1794			0.1794	0.017				0.3699	0
				1313.85	0.1794			0.1794	0.0156				0.3702	0
				1314.94	0.1675			0.1675	0.0039355				0.3705	0
				1315.97	0.1582			0.1582	0.00092882				0.3708	0
				1317.11	0.1603			0.1603	0.00014315				0.3711	0
				1318.15	0.1515			0.1515	-0.0063505				0.3713	0
				1319.15	0.171			0.171	0.0145				0.3716	0
				1320.15	0.1664			0.1664	0.0155				0.3719	0
				1321.16	0.1635			0.1635	0.0011315				0.3722	0
				1322.17	0.1663			0.1663	0.0032946				0.3725	0
				1323.19	0.1663			0.1663	0.0088341				0.3728	0
				1324.19	0.1572			0.1572	0.0046496				0.3731	0
				1325.2	0.1734			0.1734	0.0219				0.3734	0
				1326.3	0.1682			0.1682	0.0129				0.3736	0
				1327.33	0.1562			0.1562	0.0048695				0.3739	0
				1328.33	0.1569			0.1569	-0.0040141				0.3742	0
				1329.33	0.1629			0.1629	0.001566				0.3745	0
				1330.33	0.1623			0.1623	0.0171				0.3748	0
				1331.33	0.1406			0.1406	-0.0078032				0.3751	0
				1332.34	0.1406			0.1406	-0.0078104				0.3753	0
				1333.52	0.1574			0.1574	0.0197				0.3757	0
				1334.55	0.1591			0.1591	0.006961				0.376	0
				1335.57	0.1625			0.1625	0.0033774				0.3763	0
				1336.59	0.157			0.157	0.0119				0.3766	0
				1337.66	0.1602			0.1602	0.0187				0.3769	0
				1338.65	0.1597			0.1597	0.007007				0.3772	0
				1339.67	0.1523			0.1523	0.0111				0.3775	0
				1340.67	0.1464			0.1464	-0.0119				0.3778	0
				1341.7	0.162			0.162	0.0133				0.3781	0
				1342.7	0.162			0.162	0.0114				0.3784	0
				1343.74	0.1549			0.1549	0.0064144				0.3787	0
				1344.75	0.1512			0.1512	0.0178				0.379	0
				1345.76	0.1452			0.1452	-0.0024061				0.3793	0
				1346.77	0.1516			0.1516	0.0010733				0.3796	0
				1347.77	0.1499			0.1499	0.0157				0.3799	0
				1348.77	0.162			0.162	0.0271				0.3802	0
				1349.81	0.1609			0.1609	0.0189				0.3805	0
				1350.81	0.1403			0.1403	0.0013682				0.3808	0
				1351.88	0.1507			0.1507	0.0094292				0.381	0
				1352.87	0.1507			0.1507	0.0225				0.3813	0
				1353.88	0.1322			0.1322	-0.0011285				0.3816	0
				1354.88	0.1502			0.1502	0.0216				0.3819	0
				1355.88	0.1581			0.1581	0.0104				0.3822	0
				1356.88	0.1419			0.1419	0.0138				0.3825	0
				1357.9	0.1364			0.1364	-0.0012227				0.3828	0
				1358.89	0.1508			0.1508	0.0058784				0.3831	0
				1359.93	0.1382			0.1382	0.0211				0.3834	0
				1361.11	0.1617			0.1617	0.0233				0.3836	0
				1362.18	0.145			0.145	0.0104				0.3839	0
				1363.17	0.1474			0.1474	0.0165				0.3842	0
				1364.18	0.1467			0.1467	0.0102				0.3845	0
				1365.22	0.1284			0.1284	0.00098696				0.3848	0
				1366.31	0.1483			0.1483	0.017				0.3851	0
				1367.33	0.1503			0.1503	0.023				0.3854	0
				1368.36	0.1297			0.1297	0.0194				0.3857	0
				1369.39	0.1269			0.1269	0.0091853				0.386	0
				1370.4	0.1364			0.1364	0.0019711				0.3863	0
				1371.41	0.1385			0.1385	-0.0060809				0.3866	0
				1372.48	0.1385			0.1385	-0.0061029				0.3869	0
				1373.52	0.1216			0.1216	-0.0042613				0.3872	0
				1374.53	0.1337			0.1337	0.0031037				0.3875	0
				1375.54	0.1222			0.1222	0.00067139				0.3878	0
				1376.53	0.1446			0.1446	0.0298				0.3881	0
				1377.55	0.1241			0.1241	-0.0052007				0.3884	0
				1378.55	0.138			0.138	0.0234				0.3886	0
				1379.61	0.1432			0.1432	0.0022763				0.3889	0
				1380.63	0.1107			0.1107	0.0083022
				1381.64	0.1316			0.1316	0.019
				1382.69	0.1316			0.1316	0.0067889
				1383.7	0.1262			0.1262	0.0065589
				1384.78	0.1335			0.1335	0.0227
				1385.8	0.1271			0.1271	0.0104
				1386.83	0.1263			0.1263	0.0228
				1387.93	0.1205			0.1205	0.001648
				1388.97	0.1046			0.1046	-0.0035071
				1389.97	0.115			0.115	-0.0009772
				1391.01	0.1338			0.1338	0.0137
				1392.01	0.1464			0.1464	0.0243
				1393.01	0.1464			0.1464	0.0217
				1394.03	0.1271			0.1271	0.0107
				1395.04	0.1297			0.1297	0.0184
				1396.04	0.1214			0.1214	0.009555
				1397.03	0.1063			0.1063	-0.0043531
				1398.04	0.1308			0.1308	0.0158
				1399.04	0.1079			0.1079	-0.0159
				1400.14	0.1402			0.1402	0.0311
				1401.16	0.1001			0.1001	-0.00035042
				1402.18	0.1072			0.1072	-0.0068085
				1403.19	0.1229			0.1229	0.0119
				1404.2	0.1177			0.1177	-0.00117
				1405.25	0.1044			0.1044	-0.0175
				1406.29	0.1137			0.1137	0.0062491
				1407.29	0.097			0.097	-0.009524
				1408.3	0.1184			0.1184	0.0165
				1409.32	0.1091			0.1091	0.0064339
				1410.35	0.1163			0.1163	0.0152
				1411.41	0.1163			0.1163	0.0152
				1412.41	0.1153			0.1153	0.0185
				1413.41	0.1186			0.1186	0.0198
				1414.43	0.1134			0.1134	0.0158
				1415.43	0.1062			0.1062	-0.0054623
				1416.44	0.1091			0.1091	0.0089411
				1417.45	0.1119			0.1119	0.0030448
				1418.45	0.1105			0.1105	0.0067385
				1419.48	0.1283			0.1283	0.0264
				1420.48	0.1005			0.1005	-0.0023789
				1421.58	0.1005			0.1005	-0.00026157
				1422.62	0.1159			0.1159	0.0153
				1423.64	0.1076			0.1076	0.001899
				1424.65	0.1192			0.1192	0.008749
				1425.65	0.1268			0.1268	0.0245
				1426.66	0.1057			0.1057	-0.0030134
				1427.67	0.1092			0.1092	0.0153
				1428.67	0.0973			0.0973	-0.0065929
				1429.74	0.1009			0.1009	0.0010593
				1430.73	0.0969			0.0969	-0.0020206
				1431.73	0.0969			0.0969	-0.00055394
				1432.74	0.0917			0.0917	0.0036086
				1433.74	0.0934			0.0934	0.0076375
				1434.84	0.0932			0.0932	0.0104
				1435.85	0.1131			0.1131	0.0279
				1436.88	0.0977			0.0977	0.0192
				1437.88	0.108			0.108	0.0252
				1438.9	0.1019			0.1019	0.0158
				1439.89	0.0946			0.0946	0.0074049
				1441.06	0.1036			0.1036	0.0144
				1442.16	0.1008			0.1008	0.0095374
				1443.18	0.0961			0.0961	0.0148
				1444.22	0.1052			0.1052	0.0213
				1445.22	0.108			0.108	0.0195
				1446.24	0.0951			0.0951	0.0138
				1447.25	0.1096			0.1096	0.0217
				1448.26	0.0894			0.0894	0.0068868
				1449.33	0.1058			0.1058	0.0277
				1450.42	0.0995			0.0995	0.0222
				1451.46	0.0995			0.0995	0.0175
				1452.51	0.0976			0.0976	0.0069758
				1453.52	0.087			0.087	0.0167
				1454.53	0.0834			0.0834	0.01
				1455.69	0.0795			0.0795	0.0011246
				1456.72	0.0767			0.0767	0.0052177
				1457.72	0.0726			0.0726	-0.0030833
				1458.82	0.0749			0.0749	0.0058837
				1459.84	0.0811			0.0811	0.0105
				1460.93	0.0848			0.0848	0.007989
				1461.92	0.0848			0.0848	0.0070684
				1462.92	0.0884			0.0884	0.0154
				1463.93	0.0769			0.0769	0.011
				1464.95	0.0774			0.0774	0.0070176
				1465.97	0.0826			0.0826	0.0109
				1466.99	0.0772			0.0772	-0.0022783
				1468.04	0.0813			0.0813	0.0181
				1469.17	0.0804			0.0804	-0.0016479
				1470.23	0.0695			0.0695	-0.0102
				1471.25	0.0705			0.0705	0.014
				1472.25	0.0767			0.0767	0.0112
				1473.26	0.0885			0.0885	0.0125
				1474.28	0.0653			0.0653	0.0047204
				1475.28	0.0703			0.0703	0.0154
				1476.35	0.0781			0.0781	0.014
				1477.34	0.0699			0.0699	0.0147
				1478.38	0.0766			0.0766	0.0196
				1479.38	0.0673			0.0673	0.0030497
				1480.41	0.0676			0.0676	0.0032393
				1481.44	0.0745			0.0745	0.0181
				1482.44	0.0757			0.0757	0.0189
				1483.46	0.0685			0.0685	-0.0031748
				1484.52	0.0626			0.0626	0.0090021
				1485.55	0.0683			0.0683	0.0032184
				1486.57	0.0685			0.0685	0.0179
				1487.58	0.0801			0.0801	0.0237
				1488.6	0.058			0.058	0.0042841
				1489.59	0.0825			0.0825	0.0148
				1490.61	0.0825			0.0825	0.0148
				1491.62	0.0525			0.0525	0.0111
				1492.63	0.0624			0.0624	0.0156
				1493.66	0.0725			0.0725	0.0289
				1494.69	0.0592			0.0592	0.0039955
				1495.69	0.0506			0.0506	-0.0012077
				1496.76	0.0602			0.0602	0.0050031
				1497.76	0.0511			0.0511	-0.0038397
				1498.76	0.0515			0.0515	0.0049962
				1499.76	0.0634			0.0634	0.0148
				1500.79	0.0634			0.0634	0.019
				1501.84	0.0513			0.0513	-0.0036788
				1502.84	0.0514			0.0514	0.0076161
				1503.9	0.0726			0.0726	0.016
				1504.9	0.0511			0.0511	0.0119
				1505.99	0.0642			0.0642	0.0181
				1506.98	0.0455			0.0455	0.0106
				1507.98	0.0497			0.0497	0.0139
				1509.01	0.0525			0.0525	0.0146
				1510.03	0.0635			0.0635	0.0232
				1511.09	0.0635			0.0635	0.0145
				1512.1	0.0383			0.0383	-0.0034908
				1513.1	0.0424			0.0424	0.0066762
				1514.09	0.0356			0.0356	-0.0045438
				1515.19	0.0541			0.0541	0.0102
				1516.22	0.0522			0.0522	0.0091988
				1517.22	0.0538			0.0538	0.013
				1518.29	0.056			0.056	0.0259
				1519.33	0.0451			0.0451	0.0174
				1520.36	0.0443			0.0443	0.0138
				1521.42	0.0388			0.0388	0.0082744
				1522.42	0.056			0.056	0.0181
				1523.45	0.0416			0.0416	0.012
				1524.43	0.0521			0.0521	0.0291
				1525.45	0.0358			0.0358	0.0141
				1526.48	0.0409			0.0409	0.0255
				1527.49	0.0319			0.0319	0.001846
				1528.57	0.0318			0.0318	0.0018944
				1529.56	0.0336			0.0336	0.0032625
				1530.59	0.0336			0.0336	0.0181
				1531.6	0.0448			0.0448	0.0105
				1532.6	0.0428			0.0428	0.0080861
				1533.6	0.0338			0.0338	0.00058942
				1534.62	0.0414			0.0414	0.0097508
				1535.62	0.041			0.041	0.0116
				1536.65	0.0404			0.0404	0.0084505
				1537.7	0.037			0.037	0.0166
				1538.76	0.0228			0.0228	-0.0058159
				1539.77	0.0228			0.0228	0.0049186
				1540.85	0.0266			0.0266	-0.0022783
				1541.84	0.0282			0.0282	0.0036948
				1542.85	0.0328			0.0328	3.1411e-05
				1543.86	0.0262			0.0262	-0.0048847
				1544.87	0.0147			0.0147	-0.015
				1545.88	0.0177			0.0177	-0.0081623
				1546.9	0.008216			0.008216	-0.0085204
				1547.9	0.0295			0.0295	0.0098505
				1548.98	0.0294			0.0294	0.0098114
				1550.02	0.0294			0.0294	0.0082137
				1551.06	0.0104			0.0104	-0.0020111
				1552.1	0.0313			0.0313	0.0127
				1553.1	0.0324			0.0324	0.0055523
				1554.12	0.0331			0.0331	0.0086972
				1555.21	0.0288			0.0288	0.0144
				1556.22	0.0259			0.0259	0.0074057
				1557.27	0.0295			0.0295	0.0158
				1558.3	0.0155			0.0155	0.0048696
				1559.35	0.0303			0.0303	0.0167
				1560.35	0.0164			0.0164	0.0101
				1561.34	0.0296			0.0296	0.0179
				1562.4	0.0234			0.0234	0.0155
				1563.39	0.0328			0.0328	0.0172
				1564.39	0.0325			0.0325	0.02
				1565.39	0.034			0.034	0.028
				1566.48	0.0282			0.0282	0.013
				1567.53	0.0192			0.0192	0.0124
				1568.53	0.0168			0.0168	0.0105
				1569.53	0.0168			0.0168	0.0091591
				1570.53	0.0188			0.0188	0.0141
				1571.53	0.013			0.013	0.0129
				1572.54	0.0151			0.0151	0.0088634
				1573.54	0.0253			0.0253	0.0122
				1574.56	0.0219			0.0219	0.013
				1575.6	0.0103			0.0103	0.0094056
				1576.62	0.0165			0.0165	-0.0027642
				1577.63	0.0093061			0.0093061	0.0063822
				1578.64	0.0093061
				1579.66	0.0090228
				1580.66	0.0036116
				1581.67	0.006701
				1582.7	0.0036799
				1583.74	0.0108
				1584.73	0.0069337

## Sheet: Fig. S8
	Fig. S8a						Fig. S8b						Fig. S8c
		N2O		O2				N2O		O2
		Time (s)	N2O (umol/L)	Time (s)	O2 (umol/L)			Time (s)	N2O reduction rate (mmol gDW-1 h-1)	Time (s)	O2 reduction rate (mmol gDW-1 h-1)			O2 (umol/L)	N2O reduction rate (mmol gDW-1 h-1)
		1000.49	598.105	997.263	223.041			997.263	0.1077	1000.49	0.2321			169.917	1.8674
		1001.56	598.111	998.301	222.982			998.301	0.0718	1001.56	0.241			169.812	1.774
		1002.56	598.01	999.433	223.114			999.433	0.1564	1002.56	0.2283			169.722	1.5111
		1003.59	598.094	1000.49	222.922			1000.49	0.0759	1003.59	0.2596			169.722	1.6228
		1004.59	598.059	1001.56	223.083			1001.56	0.1088	1004.59	0.2608			169.452	1.5249
		1005.61	598.035	1002.56	222.932			1002.56	0.0845	1005.61	0.2365			169.127	1.6377
		1006.74	598.005	1003.59	222.983			1003.59	0.0945	1006.74	0.2734			168.997	1.6176
		1007.74	598.011	1004.59	222.917			1004.59	0.0681	1007.74	0.3486			168.969	1.5772
		1009.01	597.928	1005.61	222.962			1005.61	0.0704	1009.01	0.181			168.704	1.5816
		1010.01	597.905	1006.74	222.982			1006.74	0.1049	1010.01	0.1924			168.51	1.3816
		1011.16	597.967	1007.74	222.891			1007.74	0.0812	1011.16	0.2864			168.562	1.4341
		1012.21	597.967	1009.01	222.954			1009.01	0.1282	1012.21	0.2437			168.483	1.4629
		1013.22	597.862	1010.01	222.923			1010.01	0.1287	1013.22	0.1773			168.189	1.3404
		1014.23	597.889	1011.17	222.829			1011.17	0.0468	1014.23	0.2264			168.189	1.4484
		1015.24	597.83	1012.21	222.829			1012.21	0.0669	1015.24	0.2291			168.059	1.3772
		1016.33	597.52	1013.22	222.971			1013.22	0.1526	1016.33	0.0894			167.99	1.2379
		1017.4	597.661	1014.24	222.885			1014.24	0.0735	1017.4	0.1706			167.854	1.3521
		1018.4	597.823	1015.24	222.965			1015.24	0.113	1018.4	0.2682			167.777	1.2249
		1019.47	597.742	1016.33	222.858			1016.33	0.0998	1019.47	0.2419			167.529	1.2447
		1020.49	597.665	1017.4	222.9			1017.4	0.0637	1020.49	0.1702			166.696	1.2877
		1021.67	597.724	1018.4	222.865			1018.4	0.1094	1021.67	0.2181			166.585	1.2688
		1022.73	597.716	1019.47	222.864			1019.47	0.0803	1022.73	0.195			166.321	1.3038
		1023.73	597.636	1020.49	222.859			1020.49	0.1059	1023.73	0.1488			166.314	1.2318
		1024.82	597.668	1021.67	222.798			1021.67	0.016	1024.82	0.1684			166.114	1.1745
		1025.84	597.63	1022.74	222.905			1022.74	0.1389	1025.84	0.1656			166.094	1.1016
		1026.84	597.646	1023.73	222.794			1023.73	0.087	1026.84	0.1617			166.094	1.0295
		1027.9	597.557	1024.82	222.827			1024.82	0.1077	1027.9	0.1097			166.009	1.0525
		1028.96	597.439	1025.84	222.805			1025.84	0.0294	1028.96	0.0515			165.87	1.0615
		1029.97	597.634	1026.84	222.846			1026.84	0.0721	1029.97	0.1323			165.888	1.033
		1030.98	597.593	1027.9	222.81			1027.9	0.0714	1030.98	0.1361			165.83	0.9964
		1032.21	597.501	1028.96	222.758			1028.96	0.013	1032.21	0.0869			165.794	0.9887
		1033.21	597.571	1029.97	222.746			1029.97	0.0439	1033.21	0.1723			165.694	0.9953
		1034.46	597.571	1030.98	222.715			1030.98	0.1023	1034.46	0.1587			165.683	0.9969
		1035.48	597.517	1032.21	222.753			1032.21	0.0972	1035.48	0.1261			165.578	0.9257
		1036.72	597.45	1033.21	222.72			1033.21	0.1114	1036.72	0.142			165.568	0.964
		1037.85	597.372	1034.46	222.72			1034.46	0.0969	1037.85	0.0139			165.382	0.9112
		1038.87	597.378	1035.48	222.764			1035.48	0.1228	1038.87	0.0519			165.437	0.8773
		1039.87	597.377	1036.72	222.777			1036.72	0.2008	1039.87	0.0712			165.437	0.9878
		1040.94	597.34	1037.85	222.692			1037.85	0.1413	1040.94	0.0079683			165.314	0.9737
		1042	597.382	1038.87	222.794			1038.87	0.1421	1042	0.0518			165.304	0.9452
		1043.03	597.364	1039.87	222.684			1039.87	0.0903	1043.03	0.0902			165.178	0.9173
		1044.04	597.395	1040.94	222.731			1040.94	0.1084	1044.04	0.0852			165.107	0.8966
		1045.12	597.39	1042	222.683			1042	0.0935	1045.12	0.0421			164.984	1.033
		1046.12	597.39	1043.03	222.772			1043.03	0.1734	1046.12	0.094			164.995	1.055
		1047.29	597.355	1044.04	222.676			1044.04	0.1416	1047.29	0.104			165.02	1.0942
		1048.45	597.376	1045.12	222.65			1045.12	0.168	1048.45	0.1177			164.94	1.0727
		1049.74	597.372	1046.12	222.65			1046.12	0.211	1049.74	0.1227			164.91	1.0207
		1050.74	597.352	1047.29	222.757			1047.29	0.1782	1050.74	0.1189			164.933	1.0239
		1052.01	597.408	1048.45	222.725			1048.45	0.1604	1052.01	0.2847			164.806	1.0435
		1053.04	597.361	1049.74	222.689			1049.74	0.1549	1053.04	0.1394			164.722	1.0961
		1054.04	597.354	1050.74	222.736			1050.74	0.2865	1054.04	0.1101			164.574	1.064
		1055.06	597.28	1052.01	222.672			1052.01	0.322	1055.06	0.0803			164.394	1.0631
		1056.1	597.305	1053.04	222.54			1053.04	-0.0424	1056.1	0.1187			164.779	1.0772
		1057.16	597.305	1054.04	222.589			1054.04	0.1089	1057.16	0.1651			164.571	1.0702
		1058.19	597.214	1055.06	222.532			1055.06	0.1535	1058.19	0.2413			164.362	1.1912
		1059.19	597.349	1056.1	222.558			1056.1	0.1751	1059.19	0.2056			164.258	1.1437
		1060.21	597.292	1057.16	222.558			1057.16	0.1345	1060.21	0.3623			164.213	1.1769
		1061.22	597.26	1058.19	222.444			1058.19	0.0548	1061.22	0.1538			164.245	1.102
		1062.21	597.327	1059.19	222.459			1059.19	0.0083614	1062.21	0.2972			164.245	1.0462
		1063.32	597.297	1060.21	222.56			1060.21	0.1081	1063.32	0.2968			164.314	1.0238
		1064.34	597.215	1061.22	222.534			1061.22	0.1635	1064.34	0.1455			164.143	1.0595
		1065.52	597.254	1062.21	222.552			1062.21	0.0838	1065.52	0.3515			164.079	0.9757
		1066.58	597.32	1063.32	222.528			1063.32	0.0852	1066.58	0.4478			164.028	1.0375
		1067.58	597.234	1064.34	222.486			1064.34	0.0962	1067.58	0.3509			163.964	1.0234
		1068.57	597.184	1065.52	222.441			1065.52	0.0762	1068.57	0.3329			163.802	1.0244
		1069.57	597.184	1066.58	222.371			1066.58	0.0277	1069.57	0.3163			163.88	1.0839
		1070.69	597.173	1067.58	222.3			1067.58	0.0397	1070.69	0.3363			163.701	1.0828
		1071.71	597.159	1068.58	222.463			1068.58	0.1285	1071.71	0.4029			163.821	1.0252
		1072.83	596.95	1069.57	222.463			1069.57	0.1602	1072.83	0.2157			163.821	1.0983
		1074.05	597.135	1070.69	222.439			1070.69	0.1483	1074.05	0.3816			163.759	1.0403
		1075.13	597.174	1071.71	222.272			1071.71	0.0523	1075.13	0.4906			163.728	1.0673
		1076.23	597.148	1072.84	222.153			1072.84	0.00023598	1076.23	0.3965			163.618	1.0945
		1077.25	597.111	1074.05	222.609			1074.05	0.3032	1077.25	0.4546			163.457	1.0577
		1078.35	597.035	1075.13	222.411			1075.13	0.1437	1078.35	0.4232			163.363	1.1307
		1079.4	596.818	1076.23	222.281			1076.23	0.0864	1079.4	0.2653			163.294	0.9764
		1080.6	597.008	1077.25	222.272			1077.25	0.039	1080.6	0.5392			163.18	1.0968
		1081.75	596.689	1078.35	222.338			1078.35	0.059	1081.75	0.2195			163.221	1.0343
		1082.8	597.003	1079.4	222.354			1079.4	0.144	1082.8	0.3892			163.216	0.9807
		1083.83	596.83	1080.6	222.445			1080.6	0.1888	1083.83	0.3159			163.214	0.9736
		1085.06	596.798	1081.75	222.38			1081.75	0.1519	1085.06	0.2963			163.279	0.9954
		1086.18	596.97	1082.8	222.261			1082.8	0.1561	1086.18	0.371			163.118	0.9834
		1087.27	596.662	1083.83	222.412			1083.83	0.1912	1087.27	0.2611			163.168	0.9806
		1088.37	596.566	1085.06	222.385			1085.06	0.1749	1088.37	0.172			163.063	0.9676
		1089.37	596.643	1086.18	222.324			1086.18	0.1717	1089.37	0.2173			162.981	0.8678
		1090.38	596.623	1087.28	222.312			1087.28	0.1435	1090.38	0.2168			163.039	0.8003
		1091.52	596.647	1088.37	222.325			1088.37	0.2057	1091.52	0.2337			162.869	0.7727
		1092.53	596.605	1089.37	222.233			1089.37	0.0915	1092.53	0.2459			162.772	0.7732
		1093.57	596.478	1090.38	222.247			1090.38	0.1199	1093.57	0.1932			162.823	0.8345
		1094.71	596.585	1091.52	222.191			1091.52	0.162	1094.71	0.2657			162.738	0.7064
		1095.76	596.494	1092.53	222.188			1092.53	0.1041	1095.76	0.231			162.715	0.6699
		1096.79	596.353	1093.57	222.183			1093.57	0.1515	1096.79	0.144			162.652	0.6507
		1097.82	596.486	1094.71	222.153			1094.71	0.1584	1097.82	0.2208			162.644	0.6175
		1098.87	596.351	1095.76	222.1			1095.76	0.0268	1098.87	0.1053			162.589	0.6038
		1099.96	596.327	1096.79	222.17			1096.79	0.0701	1099.96	0.1858			162.433	0.5632
		1101.01	596.375	1097.82	222.137			1097.82	0.1047	1101.01	0.1447			162.465	0.7201
		1102.01	596.116	1098.87	222.207			1098.87	0.1241	1102.01	0.0471			162.525	0.7034
		1103.08	596.327	1099.96	222.239			1099.96	0.2097	1103.08	0.1659			162.363	0.7101
		1104.11	596.362	1101.01	222.113			1101.01	0.1843	1104.11	0.3203			162.334	0.8649
		1105.19	596.309	1102.01	222.132			1102.01	0.1856	1105.19	0.0773			162.273	0.9049
		1106.41	596.309	1103.08	222.129			1103.08	0.1928	1106.41	0.1576			162.132	0.8706
		1107.43	596.36	1104.11	222.004			1104.11	0.3368	1107.43	0.1614			162.055	0.8725
		1108.45	596.235	1105.19	222.096			1105.19	-0.0102	1108.45	0.1029			162.055	0.9827
		1109.46	596.285	1106.41	222.096			1106.41	-0.0157	1109.46	0.1341			162.06	0.9315
		1110.55	596.287	1107.43	222.041			1107.43	0.0399	1110.55	0.1853			162.003	1.0363
		1111.57	596.268	1108.45	222.077			1108.45	0.056	1111.57	0.1381			161.862	1.1066
		1112.61	596.266	1109.46	221.989			1109.46	0.0015571	1112.61	0.1448			161.79	1.2283
		1113.6	596.204	1110.55	222.083			1110.55	0.0795	1113.6	0.1268			161.855	1.2511
		1114.65	596.163	1111.57	222.05			1111.57	0.1561	1114.65	0.0214			161.794	1.2476
		1115.68	596.154	1112.61	221.927			1112.61	0.1148	1115.68	0.0632			161.754	1.3654
		1116.73	596.119	1113.6	222.018			1113.6	0.1285	1116.73	0.1672			161.672	1.4149
		1117.76	596.119	1114.65	221.936			1114.65	0.0939	1117.76	0.111			161.556	1.4992
		1118.79	596.128	1115.68	221.896			1115.68	0.0666	1118.79	0.1489			161.403	1.4384
		1119.84	596.18	1116.73	222.057			1116.73	0.0809	1119.84	0.1799			161.403	1.5248
		1120.88	596.027	1117.76	222.057			1117.76	0.0894	1120.88	0.119			161.431	1.5672
		1122.12	596.138	1118.79	221.967			1118.79	0.0055937	1122.12	0.087			161.345	1.5275
		1123.18	596.039	1119.84	222.005			1119.84	0.029	1123.18	0.1502			161.362	1.5341
		1124.22	596.055	1120.88	221.9			1120.88	0.039	1124.22	0.1399			161.396	1.485
		1125.21	595.839	1122.12	221.812			1122.12	-0.0090767	1125.21	0.0645			161.172	1.5463
		1126.37	596.182	1123.18	221.828			1123.18	-0.0033313	1126.37	0.3004			161.214	1.4929
		1127.41	596.053	1124.22	221.814			1124.22	-0.0499	1127.41	0.1978			161.125	1.5404
		1128.43	596.098	1125.21	221.455			1125.21	-0.1755	1128.43	0.2543			161.022	1.5425
		1129.46	596.067	1126.37	222.113			1126.37	0.221	1129.46	0.2798			161.044	1.452
		1130.46	596.067	1127.41	222.122			1127.41	0.2082	1130.46	0.3334			160.964	1.4924
		1131.51	595.986	1128.43	221.977			1128.43	0.1546	1131.51	0.2848			161.037	1.5436
		1132.65	596.042	1129.46	221.986			1129.46	0.2413	1132.65	0.3917			160.816	1.4987
		1133.73	596.029	1130.46	221.986			1130.46	0.2052	1133.73	0.3411			160.917	1.4879
		1134.81	595.996	1131.51	221.954			1131.51	0.186	1134.81	0.419			160.77	1.4596
		1135.8	596.128	1132.65	221.796			1132.65	0.1134	1135.8	0.4719			160.709	1.4399
		1136.87	596.051	1133.73	221.74			1133.73	0.1475	1136.87	0.4035			160.514	1.396
		1137.87	595.846	1134.81	221.808			1134.81	0.2275	1137.87	0.2517			160.512	1.3876
		1138.98	595.937	1135.8	221.783			1135.8	0.1381	1138.98	0.389			160.46	1.2313
		1140.02	595.883	1136.87	221.787			1136.87	0.1803	1140.02	0.2916			160.465	1.2951
		1141.17	595.883	1137.87	221.924			1137.87	0.2367	1141.17	0.267			160.375	1.1282
		1142.26	595.83	1138.98	221.91			1138.98	0.2481	1142.26	0.3185			160.16	1.0925
		1143.36	595.995	1140.02	221.958			1140.02	0.2912	1143.36	0.3388			160.302	1.0174
		1144.36	595.793	1141.17	221.958			1141.17	0.2956	1144.36	0.219			160.241	0.9356
		1145.43	595.826	1142.26	221.836			1142.26	0.1485	1145.43	0.2844			160.202	0.904
		1146.51	595.733	1143.36	221.827			1143.36	0.2035	1146.51	0.2048			160.127	0.7632
		1147.51	595.691	1144.36	221.834			1144.36	0.2533	1147.51	0.2871			159.964	0.9361
		1148.63	595.728	1145.43	221.896			1145.43	0.3009	1148.63	0.2342			159.99	0.7779
		1149.7	595.679	1146.51	221.744			1146.51	0.2177	1149.7	0.1995			159.805	0.7445
		1150.76	595.607	1147.51	221.752			1147.51	0.1984	1150.76	0.2324			159.777	0.7504
		1151.77	595.518	1148.63	221.78			1148.63	0.2543	1151.77	0.0889			159.691	0.6436
		1152.77	595.518	1149.7	221.722			1149.7	0.2286	1152.77	0.2241			159.735	0.5099
		1153.76	595.403	1150.76	221.589			1150.76	0.1419	1153.76	0.1605			159.603	0.5508
		1154.76	595.475	1151.77	221.648			1151.77	0.2252	1154.76	0.2041			159.728	0.4458
		1155.82	595.316	1152.77	221.648			1152.77	0.1781	1155.82	0.0672			159.489	0.4318
		1157.06	595.353	1153.76	221.611			1153.76	0.2114	1157.06	0.0811			159.455	0.4286
		1158.12	595.387	1154.76	221.5			1154.76	0.1435	1158.12	0.1143			159.536	0.3629
		1159.29	595.429	1155.82	221.438			1155.82	0.1031	1159.29	0.1615			159.387	0.3376
		1160.34	595.294	1157.06	221.556			1157.06	0.1254	1160.34	0.0555			159.292	0.3834
		1161.43	595.4	1158.12	221.49			1158.12	0.1269	1161.43	0.2155			159.281	0.4039
		1162.45	595.444	1159.29	221.532			1159.29	0.1633	1162.45	0.2877			159.241	0.4452
		1163.52	595.306	1160.34	221.5			1160.34	0.1276	1163.52	0.1441			159.1	0.4747
		1164.55	595.44	1161.43	221.475			1161.43	0.0841	1164.55	0.3016			159.056	0.4247
		1165.59	595.433	1162.45	221.471			1162.45	0.1192	1165.59	0.2074			159.056	0.5055
		1166.63	595.36	1163.52	221.591			1163.52	0.2218	1166.63	0.2169			158.993	0.5992
		1167.63	595.398	1164.55	221.494			1164.55	0.1765	1167.63	0.3065			158.994	0.6093
		1168.73	595.22	1165.59	221.418			1165.59	0.0846	1168.73	0.194			158.956	0.3886
		1169.85	595.344	1166.63	221.403			1166.63	0.1006	1169.85	0.3128			158.857	0.5102
		1170.87	595.353	1167.63	221.388			1167.63	0.0561	1170.87	0.1984			158.628	0.565
		1171.87	595.227	1168.73	221.426			1168.73	0.0782	1171.87	0.21			158.711	0.5832
		1172.91	595.373	1169.85	221.363			1169.85	0.0929	1172.91	0.3455			158.666	0.6513
		1173.92	595.152	1170.87	221.348			1170.87	0.1034	1173.92	0.2965			158.615	0.6481
		1174.94	595.14	1171.87	221.357			1171.87	0.1431	1174.94	0.1817			158.54	0.6558
		1175.96	595.14	1172.91	221.28			1172.91	0.0466	1175.96	0.2425			158.54	0.5554
		1177.02	595.205	1173.92	221.357			1173.92	0.1851	1177.02	0.2079			158.509	0.6072
		1178.04	595.221	1174.94	221.264			1174.94	0.1373	1178.04	0.2177			158.325	0.557
		1179.07	595.202	1175.96	221.264			1175.96	0.1402	1179.07	0.2064			158.316	0.6171
		1180.18	595.168	1177.02	221.269			1177.02	0.1079	1180.18	0.2209			158.208	0.689
		1181.2	595.205	1178.04	221.352			1178.04	0.1943	1181.2	0.2423			158.199	0.7169
		1182.2	595.054	1179.07	221.285			1179.07	0.1532	1182.2	0.1835			158.142	0.6786
		1183.27	594.98	1180.18	221.268			1180.18	0.206	1183.27	0.1432			158.084	0.7308
		1184.4	595.074	1181.2	221.294			1181.2	0.1397	1184.4	0.2097			158	0.7934
		1185.45	594.952	1182.2	221.34			1182.2	0.2061	1185.45	0.1576			157.954	0.7575
		1186.44	595.098	1183.27	221.279			1183.27	0.1712	1186.44	0.2268			157.954	0.7475
		1187.52	595.009	1184.4	221.233			1184.4	0.1779	1187.52	0.2048			157.912	0.7306
		1188.6	594.901	1185.45	221.208			1185.45	0.1031	1188.6	0.2048			157.79	0.6941
		1189.73	594.905	1186.44	221.281			1186.44	0.1757	1189.73	0.2193			157.8	0.7497
		1190.78	594.837	1187.52	221.24			1187.52	0.1702	1190.78	0.1141			157.601	0.8309
		1191.85	595.031	1188.6	221.297			1188.6	0.2529	1191.85	0.2917			157.621	0.7968
		1192.96	594.885	1189.73	221.299			1189.73	0.2555	1192.96	0.203			157.614	0.9154
		1193.99	594.81	1190.78	221.212			1190.78	0.1299	1193.99	0.121			157.654	0.7752
		1195.09	594.666	1191.85	221.18			1191.85	0.1389	1195.09	0.0571			157.431	0.8112
		1196.08	594.843	1192.96	221.124			1192.96	0.1457	1196.08	0.1992			157.187	0.7841
		1197.14	594.743	1193.99	221.204			1193.99	0.1975	1197.14	0.1468			157.319	0.9216
		1198.15	594.865	1195.09	221.054			1195.09	0.1133	1198.15	0.2164			157.319	0.8858
		1199.21	594.865	1196.08	221.04			1196.08	0.0862	1199.21	0.2329			157.217	0.9058
		1200.22	594.865	1197.14	221.035			1197.14	0.0396	1200.22	0.2302			157.195	0.8525
		1201.23	594.808	1198.15	221.093			1198.15	0.1449	1201.23	0.1954			157.14	0.7483
		1202.24	594.81	1199.21	221.034			1199.21	0.0774	1202.24	0.204			156.958	0.801
		1203.29	594.755	1200.22	221.034			1200.22	0.1065	1203.29	0.2017			156.926	0.8944
		1204.34	594.747	1201.23	220.933			1201.23	0.0456	1204.34	0.2311			156.815	0.8979
		1205.37	594.734	1202.24	221.067			1202.24	0.1062	1205.37	0.2439			156.774	0.8092
		1206.58	594.695	1203.29	221.004			1203.29	0.057	1206.58	0.2224			156.711	0.9135
		1207.57	594.728	1204.34	221			1204.34	0.0212	1207.57	0.2733			156.755	0.8644
		1208.6	594.675	1205.37	220.945			1205.37	0.1386	1208.6	0.246			156.697	0.8357
		1209.59	594.569	1206.59	221.04			1206.59	0.1422	1209.59	0.1759			156.586	0.8151
		1210.68	594.549	1207.66	220.993			1207.66	0.0798	1210.68	0.2867			156.547	0.9843
		1211.75	594.653	1208.67	220.962			1208.67	0.1171	1211.75	0.3465			156.5	0.9432
		1212.89	594.556	1209.66	220.885			1209.66	0.0267	1212.89	0.1916			156.476	0.9277
		1213.9	594.556	1210.68	220.885			1210.68	0.0268	1213.9	0.1934			156.424	0.8803
		1214.94	594.614	1211.75	221.002			1211.75	0.0951	1214.94	0.2586			156.308	1.016
		1216.09	594.573	1212.89	220.954			1212.89	0.1044	1216.09	0.2427			156.279	1.1302
		1217.18	594.518	1213.9	220.888			1213.9	0.0885	1217.18	0.2507			156.136	1.1969
		1218.35	594.502	1214.94	220.884			1214.94	0.0407	1218.35	0.2392			156.099	1.121
		1219.42	594.51	1216.09	220.87			1216.09	0.0585	1219.42	0.1869			156.038	1.1446
		1220.59	594.479	1217.18	220.899			1217.18	0.0554	1220.59	0.2091			155.981	1.2054
[truncated: 6,439 more rows]

[truncated: 10 more sheets: Fig. S11, Methylocystsis sp. IM2 Annotati, Methylocystsis sp. IM3 Annotati, Methylocystsis sp. IM4 Annotati, Methylotropicum kingii Annotati, T4 annotation & Transcriptome, T4_DESeq2 Comparison_1, T4_DESeq2 Comparison_2, IT6_annotation & Transcriptome, IT6_DESeq2 comparison]
